# Supplementary material for: Gene fusions and gene duplications: relevance to genomic annotation and functional analysis
Source: BMC Genomics. 2005 Mar 9;6:33. doi: 10.1186/1471-2164-6-33 (PMC555942; doi:10.1186/1471-2164-6-33)
Supplement: Additional File 2 — E. coli paralogous groups and their members. The table contains a complete list of the paralogous protein groups in E. coli. The members of the 409 paralogous groups are indicated by their Group Membership, Module Id, Module Start and End Position, Module Product. [file 1471-2164-6-33-S2.xls]

## Sheet: accessory table 2
Additional file 2. E. coli paralogous groups and their members.
Group No.	Module	Start (aa)	End (aa)	Module Product
1	b0066	1	232	thiamin transport protein (ABC superfamily, atp_bind)
1	b0127	1	308	putative transport protein (ABC superfamily, atp_bind)
1	b0151	1	265	hydroxamate-dependent iron transport protein (ABC superfamily, atp_bind)
1	b0199	1	343	D- and L-methionine transport protein (ABC superfamily, atp_bind)
1	b0366	1	255	taurine transport protein (ABC superfamily, atp_bind)
1	b0448_2	314	590	putative transport protein, multidrug resistance-like (ABC superfamily, atp_bind)
1	b0449_2	321	593	putative transport protein, multidrug resistance-like (ABC superfamily, atp_bind)
1	b0490	1	225	putative putrescine/spermidine transport protein (ABC superfamily, atp_bind)
1	b0495	1	228	putative transport protein (ABC superfamily, atp_bind)
1	b0588	1	271	ferric enterobactin transport protein (ABC superfamily, atp_bind)
1	b0652	1	241	glutamate/aspartate transport protein (ABC superfamily, atp_bind)
1	b0760_1	1	260	molybdenum transport protein (ABC superfamily, atp_bind)
1	b0760_2	261	490	molybdenum transport protein (ABC superfamily, atp_bind)
1	b0765	1	352	molybdate transport protein (ABC superfamily, atp_bind)
1	b0794_1	1	292	putative transport protein (ABC superfamily, atp_bind)
1	b0794_2	293	583	putative transport protein (ABC superfamily, atp_bind)
1	b0809	1	239	high-affinity glutamine transport protein (ABC superfamily, atp_bind)
1	b0820_1	1	280	putative transport protein (ABC superfamily, atp_bind)
1	b0820_2	281	530	putative transport protein (ABC superfamily, atp_bind)
1	b0829_1	1	279	putative oligopeptide transport protein (ABC superfamily, atp_bind)
1	b0829_2	281	612	putative oligopeptide transport protein (ABC superfamily, atp_bind)
1	b0855	1	404	putrescine transport protein (ABC superfamily, atp_bind)
1	b0864	1	242	arginine transport protein (ABC superfamily, atp_bind and membrane)
1	b0879_1	1	253	macrolide transport protein (ABC superfamily, atp_bind)
1	b0886_2	319	573	cysteine transport (export) protein (ABC superfamily, atp_bind)
1	b0887_2	319	588	cysteine transport (export) protein (ABC superfamily, atp_bind)
1	b0914_2	322	582	lipid transport protein, flippase (ABC superfamily, atp_bind)
1	b0933	1	255	alkanesulfonate transport protein (ABC superfamily, atp_bind)
1	b0949_1	1	290	putative transport protein (ABC superfamily, atp_bind)
1	b0949_2	292	635	putative transport protein (ABC superfamily, atp_bind)
1	b1117	1	228	transport protein of outer membrane lipoproteins (ABC superfamily, atp_bind)
1	b1126	1	378	spermidine/putrescine transport protein (ABC superfamily, atp_bind)
1	b1246	1	337	oligopeptide transport protein (ABC superfamily, atp_bind)
1	b1247	1	334	oligopeptide transport protein (ABC superfamily, atp_bind)
1	b1290	1	268	peptide transport protein (ABC superfamily, atp_bind)
1	b1291	1	330	peptide transport protein (ABC superfamily, atp_bind)
1	b1318	1	322	putative sugar transport protein (ABC superfamily, atp_bind)
1	b1441	1	337	putative sperimidine/putrescine transport protein (ABC superfamily, atp_bind)
1	b1483	1	308	putative dipeptide transport protein (ABC superfamily, atp_bind)
1	b1484	1	328	putative dipeptide transport protein (ABC superfamily, atp_bind)
1	b1496_2	356	561	putative transport protein (ABC superfamily, atp_bind)
1	b1513_1	1	264	putative sugar transport protein (ABC superfamily, atp_bind)
1	b1513_2	265	511	putative sugar transport protein (ABC superfamily, atp_bind)
1	b1682	1	248	putative transport protein associated with Fe-S cluster assembly (ABC superfamily, atp_bind)
1	b1709	1	249	vitamin B12 transport protein (ABC superfamily, atp_bind)
1	b1756	1	217	putative transport protein (ABC superfamily, atp_bind)
1	b1858	1	251	high-affinity Zn transport protein (ABC superfamily, atp_bind)
1	b1900_1	1	267	high-affinity L-arabinose transport protein (ABC superfamily, atp_bind)
1	b1900_2	268	504	high-affinity L-arabinose transport protein (ABC superfamily, atp_bind)
1	b1917	1	250	putative amino acid transport protein (ABC superfamily, atp_bind)
1	b2129	1	308	putative glycine betaine/choline transport protein with CBS regulatory domain (ABC superfamily, atp_bind)
1	b2149_1	1	258	galactose (methyl-galactoside) transport protein (ABC superfamily, atp_bind)
1	b2149_2	259	506	galactose (methyl-galactoside) transport protein (ABC superfamily, atp_bind)
1	b2180_1	1	287	putative oligopeptide transport protein (ABC superfamily, atp_bind)
1	b2180_2	288	529	putative oligopeptide transport protein (ABC superfamily, atp_bind)
1	b2201	1	205	heme export protein (ABC superfamily, atp_bind)
1	b2211_2	307	547	putative transport proteins (ABC superfamily, atp_bind)
1	b2306	1	257	histidine and lysine/arginine/ornithine transport protein (ABC superfamily, atp_bind)
1	b2422	1	365	sulfate permease A protein, chromate resistance (ABC superfamily, atp_bind)
1	b2547_1	1	269	putative sugar transport protein (ABC superfamily, atp_bind)
1	b2547_2	270	503	putative sugar transport protein (ABC superfamily, atp_bind)
1	b2677	1	400	glycine betaine/proline transport protein (ABC superfamily, atp_bind)
1	b3195	1	269	putative transport protein (ABC superfamily, atp_bind)
1	b3201	1	241	putative transport protein (ABC superfamily, atp_bind)
1	b3271	1	252	putative amino acid transport protein (ABC superfamily, atp_bind)
1	b3352_1	1	285	putative transport protein (ABC superfamily, atp_bind)
1	b3352_2	286	637	putative transport protein (ABC superfamily, atp_bind)
1	b3450	1	369	sn-glycerol 3-phosphate transport protein (ABC superfamily, atp_bind)
1	b3454	1	240	high-affinity branched-chain amino acid transport protein (ABC superfamily, atp_bind)
1	b3455	1	255	high-affinity branched-chain amino acid transport protein (ABC superfamily, atp_bind)
1	b3463	1	222	cell division protein for septal ring assimbly and stability
1	b3479	1	254	nickel transport protein (ABC superfamily, atp_bind)
1	b3480	1	268	nickel transport protein (ABC superfamily, atp_bind)
1	b3486_1	1	235	ATP-binding module of ribosome-associated ATPase
1	b3486_2	249	517	ATP-binding module of ribosome-associated ATPase
1	b3540	1	334	dipeptide transport protein (ABC superfamily, atp_bind)
1	b3541	1	327	dipeptide transport protein (ABC superfamily, atp_bind)
1	b3567_1	1	250	D-xylose transport protein (ABC superfamily, atp_bind)
1	b3567_2	251	513	D-xylose transport protein (ABC superfamily, atp_bind)
1	b3725	1	257	high-affinity phosphate transport protein (ABC superfamily, atp_bind)
1	b3749_1	1	254	high-affinity D-ribose transport protein (ABC superfamily, atp_bind)
1	b3749_2	255	501	high-affinity D-ribose transport protein (ABC superfamily, atp_bind)
1	b4035_1	1	246	maltose transport protein (ABC superfamily, atp_bind)
1	b4087_1	1	259	allose transport protein (ABC superfamily, atp_bind)
1	b4087_2	260	510	allose transport protein (ABC superfamily, atp_bind)
1	b4096	1	226	putative phosphonate transport protein (ABC superfamily, atp_bind)/putative C-P lyase component
1	b4097	1	252	putative phosphonate transport protein (ABC superfamily, atp_bind)/putative C-P lyase component
1	b4106	1	262	phosphonate transport protein (ABC superfamily, atp_bind)
1	b4228	1	417	putative sugar transport protein (ABC superfamily, atp_bind)
1	b4287	1	255	KpLE2 phage-like element; citrate-dependent iron (III) transport protein (ABC superfamily, atp_bind)
1	b4391_1	1	281	putative transport protein (ABC superfamily, atp_bind)
1	b4391_2	306	555	putative transport protein (ABC superfamily, atp_bind)
2	b0067_1	1	274	thiamin transport protein (ABC superfamily, membrane)
2	b0067_2	285	536	thiamin transport protein (ABC superfamily, membrane)
2	b0198	1	217	D- and L-methionine transport protein (ABC superfamily, membrane)
2	b0367	1	275	taurine transport protein (ABC superfamily, membrane)
2	b0653	1	224	glutamate/aspartate transport protein (ABC superfamily, membrane)
2	b0654	1	246	glutamate/aspartate transport protein (ABC superfamily, membrane)
2	b0764	1	229	molybdate transport protein (ABC superfamily, membrane)
2	b0810	1	219	high-affinity glutamine transport protein (ABC superfamily, membrane)
2	b0831	1	306	putative dipeptide transport protein (ABC superfamily, membrane)
2	b0832	1	303	putative dipeptide transport protein (ABC superfamily, membrane)
2	b0856	1	317	putrescine transport protein (ABC superfamily, membrane)
2	b0857	1	281	putrescine transport protein (ABC superfamily, membrane)
2	b0861	1	222	arginine transport protein (ABC superfamily, membrane)
2	b0862	1	238	arginine transport protein (ABC superfamily, membrane)
2	b0934	1	278	alkanesulfonate transport protein (ABC superfamily, membrane)
2	b1124	1	264	spermidine/putrescine transport protein (ABC superfamily, membrane)
2	b1125	1	274	spermidine/putrescine transport protein (ABC superfamily, membrane)
2	b1244	1	306	oligopeptide transport protein (ABC superfamily, membrane)
2	b1245	1	302	oligopeptide transport protein (ABC superfamily, membrane)
2	b1292	1	296	peptide transport protein (ABC superfamily, membrane)
2	b1293	1	321	peptide transport protein (ABC superfamily, membrane)
2	b1311	1	293	putative transport protein (ABC superfamily, membrane)
2	b1312	1	280	putative transport protein (ABC superfamily, membrane)
2	b1442	1	313	putative sperimidine/putrescine transport protein (ABC superfamily, membrane)
2	b1443	1	264	putative sperimidine/putrescine transport protein (ABC superfamily, membrane)
2	b1485	1	298	putative dipeptide transport protein (ABC superfamily, membrane)
2	b1486	1	339	putative dipeptide transport protein (ABC superfamily, membrane)
2	b1755_2	293	496	putative transport protein (ABC superfamily, membrane)
2	b1918	1	222	putative amino acid transport protein (ABC superfamily, membrane)
2	b2013	1	352	putative membrane component of transport system
2	b2128	1	243	putative glycine betaine/choline transport protein, osmoprotection (ABC superfamily, membrane)
2	b2130	1	385	putative glycine betaine/choline transport protein, osmoprotection (ABC superfamily, membrane)
2	b2178	1	364	putative oligopeptide transport protein (ABC superfamily, membrane)
2	b2179	1	341	putative oligopeptide transport protein (ABC superfamily, membrane)
2	b2307	1	237	histidine and lysine/arginine/ornithine transport protein (ABC superfamily, membrane)
2	b2308	1	228	histidine and lysine/arginine/ornithine transport system (ABC superfamily, membrane)
2	b2423	1	149	thiosulfate permease W protein (ABC superfamily, membrane)
2	b2424	1	277	thiosulfate transport protein (ABC superfamily, membrane)
2	b2678	1	354	glycine betaine/proline transport protein (ABC superfamily, membrane)
2	b3269	1	368	putative amino acid transport protein (ABC superfamily, membrane)
2	b3270	1	368	putative amino acid transport protein with aldolase domain (ABC superfamily, membrane)
2	b3451	1	281	sn-glycerol 3-phosphate transport protein (ABC superfamily, membrane)
2	b3452	1	295	sn-glycerol 3-phosphate transport protein (ABC superfamily, membrane)
2	b3477	1	314	nickel transport protein (ABC superfamily, membrane)
2	b3478	1	276	nickel transport proein (ABC superfamily, membrane)
2	b3542	1	300	dipeptide transport protein 2 (ABC superfamily, membrane)
2	b3543	1	339	dipeptide transport protein 1 (ABC superfamily, membrane)
2	b3726	1	296	high-affinity phosphate transport protein (ABC superfamily, membrane)
2	b3727	1	319	high-affinity phosphate transport protein (ABC superfamily, membrane)
2	b4032	1	296	maltose transport protein (ABC superfamily, membrane)
2	b4033	1	514	maltose transport protein (ABC superfamily, membrane)
3	b0399	1	229	response regulator in two-component regulatory system with PhoR (or CreC), regulation of Pi uptake (OmpR family)
3	b0535	1	210	fimbiral protein Z, putative transcriptional regulator of fimbrial expression (LuxR/UhpA family)
3	b0571	1	227	response regulator in two-component regulatory system with CusS, regulation of copper resistance
3	b0620	1	226	response regulator in two-component regulatory system with DpiB, regulation of citrate fermentation and of plasmid inheritance (OmpR family)
3	b0694	1	224	response regulator in two-component regulatory system with KdpD, regulation of potassium translocation (OmpR family)
3	b0993_2	669	904	response regulator of hybrid sensory kinase in two-component regulatory system with TorR, regulates TMAO reductase regulatory system I, senses TMAO
3	b0995	1	230	response regulator in two-component regulatory system with TorS, regulates TMAO reductase regulatory system I (torCAD)
3	b1040	1	216	transcriptional activator for curli fiber formation,fibronectin binding, and hydroxymethyltrasferase synthesis (LuxR/UhpA family)
3	b1130	1	223	response regulator in two-component regulatory system with PhoQ, regulates gene expression at low [Mg+] (OmpR family)
3	b1221	1	216	response regulator in two-component regulatory system with NarX (or NarQ), regulates anaerobic respiration and fermentation (LuxR/UhpA familiy)
3	b1235	1	337	response regulator involved in protein turnover, controls stability of RpoS
3	b1608	1	241	response regulator (activator) in two-component regulatory system with RstB (OmpR family)
3	b1882	1	129	chemotactic response regulator in two-component regulatory system with CheA, transmits signals to FliM flagelllar motor component
3	b1883_1	1	108	response regulator of regulatory protein in two-component regulatory system with CheA, regulates chemotactic response
3	b1914	1	217	putative regulator in two-component regulatory system with BarA (LuxR/UhpA familiy)
3	b1916	1	240	transcriptional activator for cell division (LuxR/UhpA family)
3	b1969	1	239	putative response regulator in two-component regulatory system (OmpR family)
3	b2079	1	240	response regulator in two-component regulatory system with BaeS (OmpR family)
3	b2125	1	244	putative response regulator in two-component regulatory system
3	b2193	1	215	response regulator in two-component regulatory system with NarQ (or NarX), regulates anaerobic respiratory gene expression
3	b2217	1	216	response regulator in two-component regulatory system with RcsC and YojN, regulates capsule biosynthesis, cell division, OsmC expression, flhDC operon (LuxR/UhpA familiy)
3	b2218_2	806	933	response regulator of hybrid sensory kinase in two-component regulatory system with RcsB and YojN, regulates capsule biosynthesis, cell division genes, OsmC expression, flhDC operon
3	b2220_1	1	125	response regulator in two-component regulatory system with AtoS, regulates acetoacetate metabolism
3	b2369	1	204	response regulator (activator) in two-component regulatory system with EvgS, regulates multidrug resistance (LuxR/UhpA family)
3	b2370_2	953	1197	response regulator of hybrid sensory histidine kinase in two-component regulatory system with EvgA, regulates multidrug resistance
3	b2381	1	244	putative response regulator in two-component regulatory system
3	b2554_1	1	130	putative response regulator in two-component regulatory system
3	b2786_2	658	918	response regulator of hybrid sensory histidine kinase in two-component regulatory system with UvrY
3	b2855	1	148	putative regulator (LuxR/UhpA family)
3	b3025	1	219	response regulator in two-component regulatory system with QseC, regulates flagella and motility by quorum sensing (OmpR family)
3	b3210_2	519	776	response regulator of hybrid sensory histidine kinase in two-component regulatory system with ArcA, regulates respiration and fermentation, senses oxidized quinones
3	b3405	1	239	response regulator in two-component regulatory system with EnvZ, regulates ompF and ompC expression (OmpR family)
3	b3418_2	703	901	transcriptional activator of maltose utilization (LysR familiy)
3	b3507	1	176	putative transcriptional regulator (LuxR/UhpA family)
3	b3512	1	175	transcriptional regulator for gadABC operon, activates glutamate decarhboxylase-dependent acid resistance
3	b3520	1	200	putative response regulator in two-component regulatory system
3	b3669	1	196	response regulator (activator) in two-component regulatory system wtih UhpB, regulates uhpT expression (LuxR/UhpA family)
3	b3868_1	1	120	response regulator in two-component regulatory system with GlnL, nitrogen regulation
3	b3912	1	232	response regulator in two-component regulatory system with CpxA, regulates expression of stress-related genes (OmpR family)
3	b4004_1	1	125	response regulator in two-component reguatory system with ZraS, regulates zraP expression
3	b4113	1	222	response regulator in two-component regulatory system with BasS (OmpR family)
3	b4124	1	239	response regulator in two-component regulatory system with DcuS, regulates anaerobic fumarate respiration
3	b4365	1	241	putative transcriptional regulator (LuxR/UhpA family)
3	b4366	1	225	transcriptional activator for the transport and utilization of arbutin and salicin (LuxR/UhpA family)
3	b4398	1	229	response regulator in two-component regulatory system with CreC, regulates catabolic regulation (OmpR family)
3	b4401	1	238	response regulator in two-component regulatory system with ArcB (or CpxA), regulates respiratory and fermentative metabolism (OmpR family)
4	b0020	1	301	transcriptional activator of cation transport (LysR family)
4	b0076	1	373	putative transcriptional regulator of leucine biosynthesis with periplasmic binding protein domain (LysR family)
4	b0208	1	304	putative transcriptional regulator with periplasmic binding protein domain (LysR family)
4	b0316	1	310	putative transcriptional regulator with periplasmic binding protein domain (LysR family)
4	b0338	1	299	transcriptional regulator of cyanate metabolism (LysR family)
4	b0504	1	308	transcriptional activator of the allD operon (LysR family)
4	b0603	1	300	putative transcriptional regulator with periplasmic binding protein domain (LysR familiy)
4	b0629	1	265	putative transcriptional regulator with periplasmic binding protein domain (LysR family)
4	b0768	1	338	putative transcriptional regulator with periplasmic binding protein domain (LysR family)
4	b0900	1	302	putative transcriptional regulator with periplasmic binding protein domain (LysR family)
4	b1275	1	324	transcriptional regulator of biosynthesis of L-cysteine and regulator of sulfur assimilation (LysR familiy)
4	b1328	1	299	putative transcriptional regulator with periplasmic binding protein domain (LysR family)
4	b1339	1	302	putative transcriptional regulator of p-aminobenzoyl-glutamate utilization with periplasmic binding protein domain (LysR familiy)
4	b1422	1	354	putative transcriptional regulator with periplasmic binding protein domain (LysR familiy)
4	b1526	1	293	putative transcriptional regulator with periplasmic binding protein domain (LysR family)
4	b1595	1	297	putative transcriptional regulator with periplasmic binding protein domain (LysR family)
4	b1659	1	310	putative transcriptional regulator with periplasmic binding protein domain (LysR familiy)
4	b1799	1	314	putative transcriptional regulator with periplasmic binding protein domain (LysR family)
4	b1987	1	316	transcriptional regulator of cysteine biosynthesis (LysR family)
4	b1988	1	305	transcriptional repressor of histidine utilization/nitrogen assimilation (LysR family)
4	b2015	1	316	putative transcriptional regulator with periplasmic binding protein domain (LysR family)
4	b2157	1	293	putative transcriptional regulator with periplasmic binding protein domain (LysR familiy)
4	b2289	1	312	transriptional repressor for flagellar, motility and chemotaxis genes (LysR family)
4	b2364	1	311	transcriptional regulator of D-serine dehydratase (deaminase) (LysR family)
4	b2405	1	294	transcriptional regulator of nucleotide interconversions (LysR family)
4	b2409	1	308	putative transcriptional regulator with periplasmic binding protein domain (LysR family)
4	b2537	1	296	transcriptional activator (LysR family)
4	b2577	1	308	putative transcriptional regulator with periplasmic binding protein domain (LysR family)
4	b2808	1	305	transcriptional regulator (postitive) of cleavage of glycine (LysR family)
4	b2839	1	311	transcriptional activator for lysine biosynthesis (LysR family)
4	b2916	1	297	inhibitor of replication initiation; transcriptional regulator of dnaA and argK (LysR family)
4	b2921	1	303	putative transcriptional regulator with periplasmic binding protein domain (LysR familiy)
4	b3060	1	310	putative transcriptional regulator with periplasmic binding protein domain (LysR family)
4	b3105	1	298	putative transcriptional regulator with periplasmic binding protein domain (LysR family)
4	b3118	1	312	transcriptional activator for amino acids degradation (LysR family)
4	b3243	1	309	putative transcriptional regulator with periplasmic binding protein domain (LysR family)
4	b3521	1	323	putative transcriptional regulator with periplasmic binding protein domain (LysR family)
4	b3585	1	324	putative transcriptional regulator with periplasmic binding protein domain (LysR family)
4	b3711	1	319	putative transcriptional regulator with periplasmic binding protein domain (LysR family)
4	b3773	1	297	transcriptional activator for isoleucine and valine synthesis (LysR family)
4	b3828	1	317	transcriptional regulator of methionine biosynthesis (LysR family)
4	b3961	1	305	transcriptional regulator of oxidative stress, regulates intracellular hydrogen peroxide (LysR family)
4	b4327	1	303	putative transcriptional regulator with periplasmic binding protein domain (LysR family)
5	b0045	1	443	putative transport protein (MFS family)
5	b0070	1	392	proton-coupled lactose/glucose efflux pump (MFS family)
5	b0341	1	384	cyanate transport protein (MFS family)
5	b0353	1	418	putative 3-hydroxyphenylpropionic transport protein (MFS family)
5	b0427	1	456	putative transport protein (MFS family)
5	b0842	1	410	multidrug/chloramphenicol efflux transport protein (MFS family)
5	b1543	1	427	putative transport protein (MFS family)
5	b1596	1	416	putative transport protein (MFS family)
5	b1660	1	403	putative transport protein (MFS family)
5	b1769	1	452	putative transport protein (MFS family)
5	b1775	1	459	putative transport protein (MFS family)
5	b1791	1	393	putative transport protein (MFS family)
5	b1828	1	494	putative transport protein (MFS family)
5	b1981	1	438	shikimate and dehydroshikimate transport protein (MFS family)
5	b2077	1	471	multidrug transport protein (MFS family)
5	b2170	1	393	lactose/glucose:proton efflux pump (MFS family)
5	b2182	1	396	bicyclomycin/multidrug transport protein (MFS family)
5	b2246	1	442	putative transport protein (MFS family)
5	b2367	1	512	transport protein, multidrug resistance protein Y (MFS family)
5	b2587	1	432	alpha-ketoglutarate permease (MFS family)
5	b2681	1	305	putative integral membrane protein
5	b2686	1	512	multidrug transport protein (MFS family)
5	b2771	1	469	putative benzoate transport protein (MFS family)
5	b2789	1	450	putative D-glucarate permease (MFS family)
5	b2841	1	472	low-affinity L-arabinose:proton symporter (MFS family)
5	b2943	1	464	galactose:proton symporter (MFS family)
5	b3093	1	472	hexuronate transport protein (MFS family)
5	b3127	1	444	putative (D)-galactarate transport protein (MFS family)
5	b3224	1	506	sialic acid transport protein (MFS family)
5	b3523	1	440	putative transport protein (MFS family)
5	b3659	1	394	putative sugar transport protein (MFS family)
5	b3673	1	396	multidrug transport protein (MFS family)
5	b3691	1	445	D-galactonate transport protein (MFS family)
5	b3710	1	391	drug/chloramphenicol transport protein (MFS family)
5	b3754	1	475	putative transport protein (MFS family)
5	b4031	1	491	xylose:proton symporter (MFS family)
5	b4111	1	500	proline transport protein, low-affinity (proline permease II) (MFS family)
5	b4279	1	425	KpLE2 phage-like element; putative transport protein (MFS family)
5	b4337	1	410	multidrug transport protein (MFS family)
5	b4356	1	453	putative transport protein, cryptic (joins former yjiZ and yjjL) (MFS family)
6	b0463	1	397	component of acridine efflux pump
6	b0574	1	407	outer membrane transport protein involved in copper (silver) tolerance
6	b0695_1	1	373	membrane signal input domain of sensory histidine kinase in two-component regulatory system wtih KdpE, regulation of potassium translocation, stabolized interaction with KdpE
6	b0739	1	421	required for outer membrane integrity, uptake of group A colicins, role in translocation of filamenous phage DNA to cytoplasm, role in surface expression of O-antigen
6	b0795	1	331	putative multidrug resistance membrane protein
6	b0878	1	379	accessory protein to ABC-type macrolide transport protein MacB
6	b1084_3	851	1061	RNA degradosome binding module of RNase E
6	b1252	1	239	energy transducer; uptake of iron, cyanocobalimin; sensitivity to phages, colicins
6	b1597	1	111	acid shock protein
6	b1629_2	450	740	unknown function module of electron transport protein
6	b1644	1	299	putative multidrug resistance membrane protein
6	b2074	1	464	membrane protein inolved in drug resistance
6	b2314	1	210	conserved protein
6	b2368	1	386	multidrug resistance protein K with single hybrid motif
6	b2506	1	179	conserved hypothetical protein
6	b2685	1	390	multidrug resistance secretion protein
6	b3051	1	553	putative membrane protein
6	b3168_1	1	296	membrane module of protein chain initiation factor IF-2
6	b3241	1	310	putative membrane located multidrug resistance protein
6	b3265	1	385	transmembrane protein affecting septum formation and cell membrane permeability
6	b3464_1	1	185	membrane binding module of cell division protein
6	b3487	1	355	putative membrane protein
6	b3513	1	385	multidrug resistance protein (lipoprotein)
6	b3586	1	378	putative efflux pump protein
6	b3597	1	378	putative membrane protein
6	b3613	1	427	periplasmic protease
6	b3736	1	155	membrane-bound ATP synthase, F0 sector, subunit b
6	b3838	1	144	twin-arginine translocase subunit, sec-independent protein export
6	b4082	1	343	putative multidrug resistance efflux pump protein
6	b4182	1	232	conserved protein
7	b0113	1	254	transcriptional repressor for pyruvate dehydrogenase complex (GntR family)
7	b0730	1	240	transcriptional repressor of the mngAB opreon, 2-O-alpha-mannosyl-D-glycerate utilization (GntR family)
7	b0840	1	252	transcriptional repressor for nucleotide catabolism (DeoR family)
7	b1187	1	239	transcriptional regulator (positive regulator of fabB and fabA, negative regulator of fad), with acyl-CoA (GntR family)
7	b1284	1	249	putative transcriptional regulator with DNA-binding Winged helix domain (DeoR family)
7	b1450	1	239	putative transcriptional regulator with DNA-binding Winged helix domain (GntR familiy)
7	b1540	1	228	putative transcriptional repressor with DNA-binding Winged helix domain (GntR family)
7	b1770	1	252	putative transcriptional regulator with DNA-binding Winged helix domain (DeoR family)
7	b2087	1	148	split transcriptional repressor for galactitol utilization, fragment 1 (DeoR family)
7	b2101	1	248	putative transcriptional repressor with DNA-binding Winged helix domain
7	b2664	1	226	putative transcriptional repressor with DNA-binding Winged helix domain (GntR familiy)
7	b2707	1	257	transcriptional repressor for glucitol utilization (DeoR family)
7	b2735	1	265	putative transcriptional repressor with DNA-binding Winged helix domain (DeoR family)
7	b2805	1	243	transcriptional activator for L-fucose utilization (DeoR family)
7	b2980	1	254	transcriptional activator for glycolate utilization (GntR family)
7	b3094	1	263	transcriptional repressor for carbon degradation (GntR family)
7	b3131	1	269	transcriptional repressor of N-acetyl galactosamine metabolism (DeoR family)
7	b3226	1	263	transcriptional repressor of sialic acid metabolism (GntR family)
7	b3375	1	264	putative transcriptional repressor with DNA-binding Winged helix domain (GntR family)
7	b3423	1	252	transcriptional repressor for the dissimilation of sn-glycerol 3-phosphate (DeoR family)
7	b3604	1	258	putative transcriptional repressor for L-lactate utilization with DNA-binding Winged helix domain (GntR family)
7	b3684	1	238	putative transcriptional repressor with DNA-binding Winged helix domain (GntR family)
7	b3694	1	98	transcriptional repressor for galactonate utilization (GntR family)
7	b3755	1	180	putative transcriptional regulator with DNA-interacting Winged helix domain
7	b3872	1	236	putative transcriptional repressor with DNA-binding Winged helix domain (GntR family)
7	b3884	1	269	putative glycerol-3-phosphate regulon repressor with DNA-binding Winged helix domain (DeoR family)
7	b4102	1	241	putative transcriptional repressor for phosphonate uptake and biodegradation with DNA-binding Winged helix domain (GntR family)
7	b4191	1	251	putative transcriptional repressor with DNA-binding Winged helix domain (DeoR family)
7	b4300	1	260	KpLE2 phage-like element; putative transcriptional repressor of sugar-specific permease of the phosphotransferase system and pentose catabolic enzymes (DeoR family)
7	b4324	1	257	transcriptional repressor for uxu operon
8	b0080	1	334	transcriptional regulator of the control of carbon and energy metabolism (GalR/LacI family)
8	b0345	1	359	transcriptional repressor of lactose catabolism (GalR/LacI family)
8	b0994	1	342	periplasmic sensory protein associated with the TorRS two-component regulatory system
8	b1320	1	332	putative transcriptional repressor with periplasmic binding protein domain (GalR/LacI family)
8	b1516	1	340	putative sugar transport protein with periplasmic binding protein domain (ABC superfamily, peri_bind)
8	b1620	1	342	transcriptional repressor of maltose regulon (GalR/LacI family)
8	b1658	1	341	transcriptional repressor for de novo purine nucleotide synthesis (GalR/LacI family)
8	b1901	1	329	high-affinity L-arabinose transport protein (ABC superfamily, peri_bind)
8	b2150	1	332	galactose transport protein (ABC superfamily, peri_bind)
8	b2151	1	346	transcriptional repressor for galactose utilization (GalR/LacI family)
8	b2548	1	327	putative transport protein with periplasmic binding protein domain (ABC superfamily, peri_bind)
8	b2714	1	337	transcriptional repressor of carbon metabolism (GalR/LacI family)
8	b2837	1	343	transcriptional repressor for galactose utilization (GalR/LacI family)
8	b3075	1	327	transcriptional repressor for ebg operon, ß-galactoside utilization (GalR/LacI family)
8	b3438	1	313	transcriptional repressor for gluconate utilization (GalR/LacI familiy)
8	b3566	1	330	D-xylose transport protein (ABC superfamily, peri_bind)
8	b3569	1	392	transcriptional regulator of xylose utilization (AraC/XylS family)
8	b3751	1	296	D-ribose transport protein (ABC superfamily, peri_bind)
8	b3753	1	330	transcriptional repressor for ribose metabolism (GalR/LacI family)
8	b3934	1	341	transcriptional repressor for genes of nucleoside catabolism and recycling (GalR/LacI family)
8	b4088	1	311	allose transport protein (ABC superfamily, peri_bind)
8	b4227	1	318	putative D-ribose transport protein with periplasmic binding protein domain (ABC superfamily, peri_bind)
8	b4241	1	315	transcriptional repressor of trehalose uptake (GalR/LacI family)
8	b4264	1	332	transcriptional activator of L-idonate metabolism (GalR/LacI family)
9	b0400	1	430	sensory histidine kinase in two-component regulatory system with PhoB, regulation of Pi uptake, senses Pi
9	b0570	1	480	sensory histidine kinase in two-component regulatory system with CusR, regulation of copper resistance, senses copper ions
9	b0619	1	552	sensory histidine kinase in two-component regulatory system with DpiA, regulation of citrate fermentation and of plasmid inheritance, senses citrate
9	b0695_2	402	894	cytoplasmic transmittor domain of sensory histidine kinase in two-component regulatory system wtih KdpE, regulation of potassium translocation
9	b0993_1	1	665	histidine kinase of hybrid sensory kinase in two-component regulatory system with TorR, regulates TMAO reductase regulatory system I, senses TMAO
9	b1129	1	486	sensory histidine kinase in two-component regulatory system with PhoP, regulates gene expression at low [Mg+], senses Mg+
9	b1609	1	432	sensory histidine kinase in two-component regulatory system with RstA
9	b1968	1	452	putative sensory kinase in regulatory system
9	b2078	1	467	sensory histidine kinase in two-component regulatory system wtih BaeR
9	b2219	1	608	sensory histidine kinase in two-component regulatory system with AtoC, regulates acetoacetate metabolism
9	b2556	1	496	putative sensory kinase in regulatory system
9	b2786_1	1	517	histidine kinase of hybrid sensory histidine kinase in two-component regulatory system with UvrY
9	b3026	1	449	sensory histidine kinase in two-component regulatory system with QseB, regulates flagella and motility by quorum sensing
9	b3210_1	1	502	sensory kinase of hybrid sensory histidine kinase in two-component regulatory system with ArcA, regulates respiration and fermentation, senses oxidized quinones
9	b3404	1	450	sensory histidine kinase (phosphorylase) in two-component regulatory system with OmpR, regulates ompF and ompC expression, senses osmolarity (OmpR family)
9	b3668	1	500	sensory histidine kinase in two-component regulatory sytem with UhpA, regulates uhptT expression
9	b3869	1	349	sensory kinase (soluble) in two-component regulatory system with GlnG, nitrogen regulation (nitrogen regulator II, NRII)
9	b3911	1	457	sensory histidine kinase in two-component regulatory system with CpxR, regulates expression of stress-related genes
9	b4003	1	465	sensory histidine kinase in two-component regulatory system with ZraR, regulates zraP expression, senses Zn
9	b4112	1	363	sensory histidine kinase in two-component regulatory system with BasR
9	b4125	1	543	sensory histidine kinase in two-component regulatory system with DcuR, regulates anaerobic fumarate respiration, senses fumarate/C4-dicarboxylate
9	b4399	1	474	sensory histidine kinase in two-component regulatory system with CreB (or PhoB), regulates catabolic regulation, senses catabolite repression
10	b0112	1	457	aromatic amino acid transport protein (APC family)
10	b0402	1	457	proline transport protein (APC family)
10	b0486	1	430	putative amino-acid transport protein (APC family)
10	b0576	1	458	phenylalanene transport protein (APC family)
10	b0692	1	439	putrescine:ornithine antiporter (APC family)
10	b0899	1	539	putative amino-acid transport protein (APC family)
10	b1296	1	479	putative transport protein (APC family)
10	b1453	1	516	L-asparagine transport protein (APC family)
10	b1492	1	511	putative glutamate:gamma-aminobutyric acid antiporter (APC family)
10	b1605	1	460	putative arginine:ornithine antiporter (APC family)
10	b2014	1	454	putative amino acid transport protein (APC family)
10	b2156	1	489	lysine-specific permease (APC family)
10	b2663	1	466	gamma-aminobutyrate transport protein, RpoS-dependent (APC family)
10	b3078	1	477	putative transport protein (APC family)
10	b3370	1	462	putative methionine transport protein (APC family)
10	b3795	1	461	putative amino-acid transport protein (APC family)
10	b4115	1	445	arginine:amgatine antiporter (APC family)
10	b4123	1	446	anaerobic C4-dicarboxylate transport protein (Dcu family)
10	b4132	1	444	lysine/cadaverine transport protein (APC family)
10	b4138	1	433	anaerobic dicarboxylate transport protein (Dcu family)
10	b4156	1	514	putative amino-acid transport protein (APC family)
10	b4208	1	470	D-alanine/D-serine/glycine transport protein (APC family)
11	b0138	1	203	putative fimbrial-like adhesin protein
11	b0141	1	194	putative fimbrial-like adhesin protein
11	b0530	1	190	putative fimbrial-like adhesin protein
11	b0534	1	171	putative fimbrial-like adhesin protein
11	b0719	1	188	putative fimbrial-like adhesin protein
11	b0938	1	182	putative fimbrial-like adhesin protein
11	b0942	1	180	putative fimbrial-like adhesin protein
11	b0943	1	187	putative fimbrial-like adhesin protein
11	b1503	1	167	putative fimbrial-like adhesin protein
11	b1504	1	176	putative fimbrial-like adhesin protein
11	b2111	1	180	putative fimbrial-like adhesin protein
11	b2333	1	179	putative fimbrial-like adhesin protein
11	b2334	1	162	putative fimbrial-like adhesin protein
11	b2335	1	170	putative fimbrial-like adhesin protein
11	b2339	1	187	putative fimbrial-like adhesin protein
11	b3043	1	183	putative fimbrial-like adhesin protein
11	b3142	1	194	putative fimbrial-like adhesin protein
11	b4314	1	182	major type 1 subunit fimbrin (pilin)
11	b4315	1	214	fimbrial protein, internal segment
11	b4318	1	176	minor fimbrial subunit, type 1 fimbriae
11	b4319	1	167	minor fimbrial subunit, type 1 fimbriae
12	b0895	1	205	anaerobic dimethyl sulfoxide (DMSO) reductase, catalytic subunit B
12	b1475	1	294	formate dehydrogenase-N, Fe-S beta subunit, nitrate-inducible
12	b1589	1	205	putative 4Fe-4S ferredoxin-type protein
12	b1671	1	239	putative 4Fe-4S ferredoxin-type protein
12	b1674	1	208	putative 4Fe-4S ferredoxin-type protein
12	b2205	1	231	Fe-S ferredoxin-type protein, electron transfer
12	b2208	1	163	Fe-S ferredoxin-type protein, electron transfer
12	b2281	1	180	NADH dehydrogenase I chain I, 2Fe-2S ferredoxin-related
12	b2468_1	1	165	Fe-S binding module of putative oxidoreductase
12	b2481	1	218	hydrogenase 4, 4Fe-4S ferredoxin-type protein
12	b2488	1	181	hydrogenase 4, Fe-S subunit
12	b2713	1	175	electron transport protein (formate to hydrogen), Fe-S center
12	b2720	1	180	hydrogenase 3, Fe-S related
12	b2724	1	202	hydrogenase-3, Fe-S subunit (part of FHL complex)
12	b2886	1	162	putative 4Fe-4S ferredoxin-type protein
12	b2887_1	1	165	Fe-S binding module of putative oxidoreductase
12	b2996	1	328	putative 4Fe-4S ferredoxin-type protein
12	b3573	1	157	putative 4Fe-4S ferredoxin-type protein
12	b3893	1	300	formate dehydrogenase-O, Fe-S subunit
12	b4072	1	223	putative nitrite reductase, formate-dependent, 4Fe-4S ferredoxin-type protein
13	b0493	1	269	putative oxidoreductase, NAD(P)-binding domain
13	b0596	1	248	2,3-dihydro-2,3-dihydroxybenzoate dehydrogenase
13	b1093	1	244	3-oxoacyl-[acyl-carrier-protein] reductase
13	b1271	1	252	putative oxoacyl-(acyl carrier protein) reductase with NAD(P)-binding domain
13	b1288	1	262	enoyl-[acyl-carrier-protein] reductase (NADH)
13	b1539	1	248	putative oxidoreductase, NAD(P)-binding domain
13	b1606	1	240	dihydrofolate reductase isozyme, NAD(P)-binding domain
13	b1619	1	254	7alpha-hydroxysteroid dehydrogenase, NAD-dependent
13	b2137	1	253	putative oxidoreductase with NAD(P)-binding domains
13	b2426	1	285	putative oxidoreductase, NAD(P)-binding domain
13	b2541	1	270	2,3-dihydroxy-2,3-dihydrophenylpropionate dehydrogenase
13	b2705	1	259	glucitol (sorbitol)-6-phosphate dehydrogenase
13	b2774	1	286	putative deoxygluconate dehydrogenase with NAD(P)-binding domain
13	b2842	1	253	2-deoxy-D-gluconate 3-dehydrogenase
13	b2902	1	247	putative oxidoreductase, NAD(P)-binding domain
13	b3003	1	294	putative oxidoreductase, NAD(P)-binding domain
13	b4249	1	237	putative oxidoreductase, NAD(P)-binding domain
13	b4266	1	254	5-keto-D-gluconate-5-reductase
14	b0325	1	349	putative dehydrogenase with NAD(P)-binding and GroES domains
14	b0356	1	369	alcohol dehydrogenase class III
14	b0608	1	412	putative dehydrogenase with NAD(P)-binding and GroES domains
14	b1313	1	350	putative dehydrogenase with NAD(P)-binding and GroES domains
14	b1449	1	376	putative dehydrogenase, with NAD(P)-binding and GroES-like domains
14	b1478	1	346	alcohol dehydrogenase, propanol-preferring
14	b1580	1	339	putative dehydrogenase, starvation-sensing protein with NAD(P)-binding and GroES domains
14	b1774	1	347	putative dehydrogenase with NAD(P)-binding and GroES domains
14	b1776	1	358	putative dehydrogenase with NAD(P)-binding and GroES domains
14	b2091	1	346	galactitol-1-phosphate dehydrogenase, NAD-binding
14	b2545	1	364	putative dehydrogenase with NAD(P)-binding and GroES domains
14	b2931	1	329	putative dehydrogenase, NAD(P)-binding domain and GroES-like domain
14	b3253	1	324	putative dehydrogenase, NAD(P)-binding domain and GroES-like domain
14	b3616	1	341	threonine 3-dehydrogenase, NAD(P)-binding
14	b4051	1	327	quinone oxidoreductase, NADPH-dependent
14	b4267	1	343	L-idonate 5-dehydrogenase, NAD-binding
14	b4269	1	353	putative alcohol dehydrogenase with NAD(P)-binding and GroES domains
14	b4358	1	344	putative dehydrogenase with NAD(P)-binding and GroES domains
15	b0330	1	528	transcriptional activator of propionate catabolism (EBP family)
15	b1201	1	642	putative transcriptional regulator in two-component regulatory system with P-loop containing nucleoside triphosphate hydrolase and PYP-like sensor domains (EBP family)
15	b1303	1	330	transcriptional activator of phage shock proteins (EBP family)
15	b1323	1	513	transcriptional regulator of aromatic amino acid biosynthesis and aromatic amino acid transport (EBP family)
15	b2220_2	145	461	sigma54 interaction module of response regulator in two-component regulatory system with AtoS, regulates acetoacetate metabolism (EBP family)
15	b2491	1	663	transcriptional activator for expression of hydrogenase 4 genes, interacts with sigma 54 (EBP family)
15	b2554_2	132	444	putative sigma54 interaction module of response regulator in two-component regulatory system (EBP family)
15	b2709	1	529	transcriptional regulator of anaerobic NO reduction and detoxification (EBP family)
15	b2731	1	692	transcriptional activator for induction of formate hydrogen-lyase (EBP family)
15	b2869	1	592	putative transcriptional regulator protein with GAF, PYP-like sensor, NTP hydrolysis, and FIS-like domains
15	b3422	1	532	sigma N (sigma 54)-dependent transcriptional activator of RNA 3'-terminal phosphate cyclase (EBP familiy)
15	b3746_1	1	306	putative sigma54 activator protein, enhancer binding protein (EBP family)
15	b3868_2	139	469	sigma54 interaction module of response regulator in two-component regulatory system with GlnL, nitrogen regulation (EBP family)
15	b4004_2	140	441	sigma54 interaction module of response regulator in two-component reguatory system with ZraS, regulates zraP expression (EBP family)
16	b0064	1	292	transcriptional regulator of arabinose catabolism (AraC/XylS family)
16	b0566	1	253	transcriptional activator of envelope proteins, thermoregulation of porin biosynthesis (AraC/XylS familiy)
16	b1384	1	301	transcriptional activator of 2-phenylethylamine catabolism (AraC/XylS family)
16	b1499	1	253	putative transcriptional regulator with homeodomain-like DNA binding domain (AraC/XylS family)
16	b1735	1	280	transcriptional repressor of carbon uptake (AraC/XylS family)
16	b2382	1	285	putative transcriptional regulator with homeodomain-like DNA binding domain (AraC/XylS familiy)
16	b3010	1	375	putative transcriptional regulator with homeodomain-like DNA binding domain (AraC/XylS family)
16	b3515	1	242	transcriptional regulator for GadX (regulatory protein), glutamic acid decarboxylase (GadA,B), and glutamate transport protein (GadC) (AraC/XylS family)
16	b3516	1	274	transcriptional regulator for glutamic acid decarboylase (gadA, gad BC) (AraC/XylS family)
16	b3905	1	278	transcriptional regulator (positive) of L-rhamnose catabolism (AraC/XylS family)
16	b3906	1	312	transcriptional regulator (positive) of L-rhamnose catabolism (AraC/XylS familiy)
16	b3954	1	283	putative transcriptional regulator with homeodomain-like DNA binding domain (AraC/XylS family)
16	b4116	1	253	transcriptional activator of the arginine decarboxylase system (AraC/XylS family)
16	b4118	1	302	transcriptional activator of melibiose catabolism (AraC/XylS family)
17	b0312	1	490	NAD+-dependent betaine aldehyde dehydrogenase
17	b1014_2	618	1320	pyrroline-5-carboxylate dehydrogenase
17	b1241_1	1	400	acetaldehyde-CoA dehydrogenase
17	b1300	1	495	aldehyde dehydrogenase, prefers NADP over NAD
17	b1385	1	499	phenylacetaldehyde dehydrogenase
17	b1387_1	1	506	aldehyde dehydtrogenase
17	b1415	1	479	aldehyde dehydrogenase A, NAD-linked
17	b1444	1	474	putative aldehyde dehydrogenase
17	b1525	1	470	putative aldehyde dehydrogenase
17	b1746	1	492	succinylglutamic semialdehyde dehydrogenase
17	b2455	1	467	putative aldehyde dehydrogenase in ethanolamine utilization
17	b2661	1	482	succinate-semialdehyde dehydrogenase I, NADP-dependent
17	b3588	1	541	aldehyde dehydrogenase B (lactaldehyde dehydrogenase)
18	b0116	1	474	dihydrolipoamide dehydrogenase, FAD/NAD(P)-binding, component of the 2-oxoglutarate dehydrogenase and the pyruvate dehydrogenase complexes
18	b0304	1	450	putative oxidoreductase, FAD/NAD(P)-binding domain, dimerisation (C-terminal) domain
18	b0606	1	531	alkyl hydroperoxide reductase subunit, FAD/NAD(P)-binding, detoxification of hydroperoxides
18	b0888	1	321	thioredoxin reductase, FAD/NAD(P)-binding
18	b1109	1	433	respiratory NADH dehydrogenase 2; cupric reductase
18	b2146	1	412	putative oxidoreductase with alpha-helical ferredoxin
18	b2468_2	181	659	NAD/FAD-binding module of putative oxidoreductase
18	b2542	1	400	phenylpropionate dioxygenase, ferredoxin reductase subunit
18	b2711	1	377	NADH:flavorubredoxin (FIRd) oxidoreductase
18	b2887_2	173	644	nucleotide-binding module of putative oxidoreductase
18	b3213	1	472	glutamate synthase, small subunit, nucleotide-binding, 4Fe-4S protein
18	b3500	1	450	glutathione oxidoreductase, nucleotide-binding
18	b3962	1	444	soluble pyridine nucleotide transhydrogenase
19	b1514	1	342	putative sugar transport protein (ABC superfamily, membrane)
19	b1515	1	330	putative sugar transport protein (ABC superfamily, membrane)
19	b1899	1	234	split gene, high-affinity L-arabinose transport protein, fragment 1 (ABC superfamily, membrane)
19	b2148	1	336	methyl-galactoside transport protein (ABC superfamily, membrane)
19	b2546	1	332	putative sugar transport protein (ABC superfamily, membrane)
19	b3456	1	425	high-affinity branched-chain amino acid transport protein (ABC superfamily, membrane)
19	b3457	1	308	high-affinity branched-chain amino acid transport protein (ABC superfamily, membrane)
19	b3568	1	393	D-xylose transport permease (ABC superfamily, membrane)
19	b3750	1	321	high-affinity D-ribose transport protein (ABC superfamily, membrane)
19	b4086	1	326	allose transport protein (ABC superfamily, membrane)
19	b4230	1	341	putative sugar transport protein (ABC superfamily, membrane)
19	b4231	1	323	putative sugar transport protein (ABC superfamily, membrane)
20	b1723	1	309	6-phosphofructokinase II
20	b1772	1	322	putative sugar kinase with ribokinase-like domain
20	b2100	1	321	putative sugar kinase with ribokinase-like domain
20	b2160	1	362	putative (sugar/sugar-nucleotide) kinase, with winged helix domain and ribokinase-like domain
20	b2166	1	313	putative sugar kinase with ribokinase-like domain
20	b2168	1	312	fructose-1-phosphate kinase
20	b3052_1	1	316	putative kinase module of ADP-L-glycero-D-manno-heptose synthase
20	b3374	1	261	fructoselysine kinase
20	b3526	1	381	ketodeoxygluconokinase
20	b3752	1	309	ribokinase
20	b3883	1	300	putative sugar kinase with ribokinase-lke domain
21	b0731_1	1	178	PTS family enzyme IIA, induction of ompC, 2-O-alpha-mannosyl-D-glycerate specific
21	b2094	1	150	PTS family enzyme IIA, galactitol-specific
21	b2169_1	1	149	PTS family enzyme IIA, fructose-specific
21	b2383_2	110	688	putative PTS family enzyme I component
21	b2934	1	147	PTS family enzyme IIA, mannitol-specific, cryptic
21	b3204	1	163	PTS family enzyme IIA, sugar-specific, regulates N metabolism
21	b3599_2	494	637	PTS family enzyme IIA, mannitol-specific
21	b3900	1	148	PTS family enzyme IIA, fructose-specific
21	b3947_2	567	711	PTS family enzyme IIA
21	b4195	1	154	PTS family enzyme IIA, ascorbate-specific
21	b4302	1	143	KpLE2 phage-like element; putative PTS family enzyme IIA, sugar-specific (IIsgc)
22	b0140	1	246	putative periplasmic pilin chaperone similar to PapD
22	b0531	1	230	putative periplasmic pilin chaperone similar to PapD
22	b0717	1	242	putative periplasmic pilin chaperone similar to PapD
22	b0939	1	233	putative periplasmic pilin chaperone similar to PapD
22	b0944	1	245	putative periplasmic pilin chaperone similar to PapD
22	b2110	1	239	putative periplasmic pilin chaperone similar to PapD
22	b2336	1	250	putative periplasmic pilin chaperone similar to PapD
22	b3047	1	252	putative periplasmic pilin chaperone similar to PapD
22	b3143	1	231	putative periplasmic chaperone protein with PapD-like domain
22	b3215	1	224	putative periplasmic chaperone protein with PapD-like domain
22	b4316	1	240	periplasmic chaperone, required for type 1 fimbriae
23	b0894	1	785	anaerobic dimethyl sulfoxide (DMSO) reductase, catalytic subunit A
23	b0997	1	848	trimethylamine N-oxide reductase system I, with TorC
23	b1474	1	1014	formate dehydrogenase-N, alpha subunit, nitrate-inducible
23	b1587	1	808	predicted DMSO reductase, subunit A
23	b1588	1	808	predicted DMSO reductase, subunit A
23	b1872	1	814	trimethylamine N-oxide reductase in TMAO system III with TorY
23	b2206	1	828	periplasmic nitrate reductase, large subunit, in complex with NapB
23	b3551	1	739	biotin sulfoxide reductase
23	b3894	1	1015	formate dehydrogenase-O, major subunit
23	b4079	1	714	formate dehydrogenase H, selenopolypeptide subunit
24	b0139	1	865	putative outer membrane porin involved in fimbrial assembly
24	b0532	1	867	putative outer membrane protein
24	b0718	1	818	putative outer membrane protein
24	b0940	1	866	putative outer membrane protein
24	b2109	1	826	putative outer membrane protein
24	b2338	1	578	putative outer membrane protein
24	b3046	1	821	putative outer membrane usher protein
24	b3144	1	838	putative outer membrane protein
24	b3216	1	793	putative outer membrane protein
24	b4317	1	878	split gene (fragment 1and 2), outer membrane protein, export and assembly of type 1 fimbriae
25	b0655	1	302	glutamate/aspartate transport protein (ABC superfamily, peri_bind)
25	b0811	1	248	high-affinity glutamine transport protein (ABC superfamily, peri_bind)
25	b0860	1	243	arginine transport protein (ABC superfamily, peri_bind)
25	b0863	1	243	arginine transport protein (ABC superfamily, peri_bind)
25	b1920	1	266	cysteine transport protein (ABC superfamily, peri_bind)
25	b2309	1	260	histidine transport protein (ABC superfamily, peri_bind)
25	b2310	1	260	lysine/arginine/ornithine transport protein (ABC superfamily, peri_bind)
25	b2558	1	472	putative protein with periplasmic binding protein domain and lysozyme domain
25	b3268	1	304	putative amino acid transport protein (ABC superfamily, peri_bind)
26	b0207	1	267	2,5-diketo-D-gluconate reductase B
26	b0419	1	348	putative oxidoreductase, NAD(P)-dependent
26	b1406	1	286	putative oxidoreductase, NAD(P)-binding domain
26	b1647	1	298	putative oxidoreductase, NAD(P)-linked domain
26	b1771	1	326	putative oxidoreductase with NAD(P)-binding domain
26	b1781	1	284	putative oxidoreductase, NAD(P)-linked
26	b2834	1	346	putative reductase, NAD(P)-linked domain
26	b3001	1	346	aldo-keto reductase
26	b3012	1	235	2,5-diketo-D-gluconate reductase A
27	b2569	1	599	GTP-binding elongation factor
27	b2751	1	475	ATP-sulfurylase, subunit 1 (ATP:sulfate adenylyltransferase)
27	b3339	1	393	protein chain elongation factor EF-Tu (duplicate of tufB)
27	b3340	1	704	protein chain elongation factor EF-G, GTP-binding
27	b3590	1	614	selenocysteinyl-tRNA-specific translation factor
27	b3871	1	591	GTP-binding elongation factor family protein with P-loop containing nucleoside triphosphate hydrolase domain
27	b3980	1	394	protein chain elongation factor EF-Tu; possible GTP-binding factor (duplicate of tufA)
27	b4375	1	529	peptide chain release factor RF-3; possible GTP-binding factor
28	b1317	1	219	putative beta phosphoglucomutase, contains a phosphatase-like domain
28	b1727	1	222	putative enzyme, with a phosphatase-like domain
28	b2293	1	222	putative phosphatase, contains a phosphatase-like domain
28	b2690	1	188	putative phosphoglucomutase, contains a phosphatase-like domain
28	b3385	1	252	2-phosphoglycolate phosphatase, contains a phosphatase-like domain
28	b3715	1	221	putative enzyme with a phosphatase-like domain
28	b3812	1	238	putative enzyme with a phosphatase-like domain
28	b4374	1	225	putative enzyme with a phosphatase-like domain
29	b0830	1	512	putative dipeptide transport protein (ABC superfamily, peri_bind)
29	b1243	1	543	oligopeptide transport protein (ABC superfamily, peri_bind)
29	b1294	1	547	peptide transport protein (ABC superfamily, peri_bind)
29	b1329	1	544	periplasmic murein tripeptide transport protein; negative regulator of multiple antibiotic resistance
29	b1487	1	516	putative dipeptide transport protein (ABC superfamily, peri_bind)
29	b3020	1	535	putative oligipeptide transport protein (ABC superfamily, peri_bind)
29	b3476	1	524	nickel transport protein (ABC superfamily, peri_bind)
29	b3544	1	535	dipeptide transport protein (ABC superfamily, peri_bind)
30	b0150	1	747	outer membrane protein: transports ferrichrome, albomycin, rifamycin; receptor for colicin M, microcinJ25, phages T1, T5, phi80, and UC1
30	b0584	1	746	outer membrane porin, receptor for ferric enterobactin and colicins B and D
30	b0805	1	760	outer membrane porin protein, putative ferrisiderophore receptor
30	b1102	1	729	outer membrane pore protein, receptor for Fe(III)-coprogen, Fe(III)-ferrioxamine B and Fe(III)-rhodotrulic acid
30	b1451	1	700	putative outer membrane porin protein
30	b2155	1	663	outer membrane pore protein, receptor for colicin I, requires TonB
30	b3966	1	614	outer membrane porin: cobalamin transport, receptor for E colicins, bacteriophage BF23
30	b4291	1	774	KpLE2 phage-like element; outer membrane porin, receptor for ferric citrate, in multi-component regulatory system with cytoplasmic FecI (sigma factor) and membrane-bound FecR
31	b0099	1	129	7,8-dihydro-8-oxoguanine-triphosphatase, prefers dGTP
31	b1134	1	153	bifunctional: thiamin pyrimidine pyrophosphate hydrolase; thiamin pyrophosphate hydrolase
31	b1759	1	135	CTP pyrophosphohydrolase
31	b1865	1	149	dATP pyrophosphohydrolase, MutT-like
31	b2251	1	140	putative enzyme (Nudix hydrolase)
31	b2299	1	180	putative enzyme (Nudix hydrolase)
31	b2830	1	175	nucleotide hydrolase, acts on adenosine(5')-pentaphospho-(5')-adenosine (Nudix family)
31	b2889	1	182	isopentenyl diphosphate isomerase
32	b0065	1	254	putative integral membrane protein
32	b1750	1	251	putative membrane protein
32	b1752	1	235	putative membrane protein
32	b2136	1	204	putative integral membrane protein
32	b2317	1	219	putative integral membrane protein
32	b2689	1	141	putative integral membrane protein
32	b3009	1	219	putative integral membrane protein
32	b3095	1	220	putative integral membrane protein
33	b0037	1	522	crotonobetaine/carnitine-CoA ligase
33	b0335	1	628	putative acetyl-CoA synthetase of the propionate catabolism operon with firefly luciferase-like ATPase domain
33	b0594	1	536	2,3-dihydroxybenzoate-AMP ligase, component of the enterobactin synthase multienzyme complex
33	b1701	1	566	putative CoA-dependent ligase with firefly luciferase-like ATPase domain
33	b1805	1	560	acyl-CoA synthetase (long-chain-fatty-acid--CoA ligase)
33	b2260	1	451	o-succinylbenzoate-CoA ligase
33	b2836_2	198	719	acyl-acyl carrier protein synthetase
33	b4069	1	652	acetyl-CoA synthetase, has propionyl-CoA synthetase activity
34	b2365	1	445	transport protein (Gnt family)
34	b2740	1	454	putative transport protein (GntP family)
34	b3415	1	437	high-affinity gluconate permease in GNT I system (GntP family)
34	b3436	1	331	split gene, low-affinity gluconate transport permease protein in GNT I system, fragment 1
34	b4265	1	439	L-idonate transport protein (GntP family)
34	b4296	1	449	KpLE2 phage-like element; putative transport protein (GntP family)
34	b4321	1	447	gluconate transport protein, GNT III system (GntP family)
35	b2276	1	425	NADH dehydrogenase I chain N, membrane subunit
35	b2277	1	509	NADH dehydrogenase I chain M, membrane subunit
35	b2278	1	613	NADH dehydrogenase I chain L, membrane subunit
35	b2482	1	672	hydrogenase 4, B membrane subunit
35	b2484	1	479	hydrogenase 4, D membrane subunit
35	b2486	1	526	hydrogenase 4, F membrane subunit
35	b2723	1	608	hydrogenase 3, membrane subunit (part of FHL complex)
36	b0838	1	209	putative glutathione S-transferase with thioredoxin-like domain and glutathione S-transferase, C-terminal domain
36	b1454	1	205	putative glutathione S-transferase with thioredoxin-like and glutathione S-transferases, C-terminal domain
36	b1635	1	201	glutathionine S-transferase
36	b2302	1	215	putative glutathione S-transferase enzyme with thioredoxin-like domain
36	b2989	1	304	putative S-transferase with glutathione S-transferase domain and thioredoxin-like domain
36	b3229	1	212	stringent starvation protein A, activator of transcription for bacteriophage P1 late genes
36	b3592	1	202	putative glutathione S-transferase enzyme with thioredoxin-like domain
37	b0833	1	782	conserved protein with inosine monophosphate dehydrogenase (IMPDH)-like domain
37	b1285	1	661	RNase II modulator with PYP-like sensor domain
37	b1489	1	807	phosphodiesterase, oxygen-sensing heme protein
37	b2067	1	1105	putative sensory transducing histidine kinase with PYP-like sensor domain
37	b2395	1	768	putative membrane protein
37	b2503	1	747	putative oxidative protein
37	b3529	1	651	conserved protein
38	b0797	1	454	putative ATP-dependent RNA helicase with P-loop hydrolase domain
38	b1343	1	456	ATP-dependent RNA helicase, stimulated by 23S rRNA
38	b2576	1	444	ATP-dependent RNA helicase
38	b3162	1	646	cold-shock DeaD box ATP-dependent RNA helicase
38	b3652	1	693	DNA helicase, ATP-dependent resolution of Holliday junctions, branch migration
38	b3780	1	421	putative ATP-dependent helicase with nucleoside triP hydrolase domain
38	b3822	1	609	ATP-dependent DNA helicase
39	b0759	1	338	UDP-galactose 4-epimerase
39	b0868	1	349	putative dehydrogenase, with NAD(P)-binding domain
39	b2041	1	360	dTDP-glucose 4,6 dehydratase, NAD(P)-binding
39	b2052	1	321	bifunctional GDP-fucose synthetase: GDP-4-dehydro-6-deoxy-D-mannose epimerase; GDP-4-dehydro-6-L-deoxygalactose reductase
39	b2053	1	373	GDP-D-mannose dehydratase, NAD(P)-binding, colanic acid synthesis
39	b3619	1	310	ADP-L-glycero-D-mannoheptose-6-epimerase, NAD(P)-binding
39	b3788	1	355	dTDP-glucose 4,6-dehydratase
40	b0599	1	362	putative alcohol dehydrogenase with dehydroquinate synthase-like domain
40	b1241_2	449	891	iron-dependent alcohol dehydrogenase
40	b2453	1	403	putative alcohol dehydrogenase with dehydroquinate synthase-like domain, in ethanolamine utilization
40	b2799	1	383	L-1,2-propanediol oxidoreductase
40	b3011	1	387	putative alcohol dehydrogenase with dehydroquinate synthase-like domain
40	b3589	1	382	putative alcohol dehydrogenase with dehydroquinate synthase-like domain
40	b3945	1	380	glycerol dehydrogenase, NAD-dependent
41	b0462	1	1049	multidrug efflux pump (RND family)
41	b0575	1	1047	outer membrane copper (silver) and drug transport protein (RND family)
41	b2075	1	1040	multidrug transport protein (RND family)
41	b2076	1	1025	multidrug transport protein, outer membrane (RND family)
41	b2470	1	1037	aminoglycoside/multidrug efflux pump (RND family)
41	b3266	1	1034	multidrug transport protein, acriflavin resistance protein F (RND family)
41	b3514	1	1037	multidrug transport protein, RpoS-dependent (RND family)
42	b0394	1	347	manno(fructo) kinase
42	b0676	1	406	transcriptional repressor of genes for catabolic enzymes (NagC/XylR (ROK) family)
42	b1119	1	303	putative transcriptional regulator with ATPase domain (NagC/XylR (ROK) family
42	b1594	1	406	transcriptional repressor for glucose uptake and glycolysis, global repressor of carbohydrate metabolism (NagC/XylR (ROK) family)
42	b2550	1	399	putative transcriptional repressor with DNA-binding Winged helix domain (NagC/XylR (ROK) family)
42	b3222	1	301	putative ManNAc kinase with Actin-like ATPase domain/transcriptional regulator (NagC/XylR (ROK) family)
42	b4084	1	309	D-allose kinase (NagC/XylR (ROK) familiy)
43	b0374	1	467	flagellar protein
43	b1170	1	337	conserved protein
43	b1202	1	955	putative outer membrane protein with pectin lyase-like domain
43	b1509	1	466	conserved protein with pectin lyase-like domain
43	b1664	1	418	putative enzyme with pectin lyase-like domain
43	b2190	1	836	putative outer membrane protein with pectin lyase-like domain
43	b2647	1	1569	putative outer membrane protein with pectin lyase-like domain
44	b0346	1	315	transcriptional activator for 3-hydroxyphenylpropionate degradation (IclR family)
44	b0506	1	271	transcriptional repressor of allantoin metabolism (IclR family)
44	b1827	1	263	putative transcriptional repressor with DNA-binding Winged helix domain (IclR family)
44	b2248	1	260	putative transcriptional regulator with DNA-binding Winged helix domain (IclR family)
44	b3574	1	282	transcriptional repressor (IclR family)
44	b4018	1	287	transcriptional repressor for glyoxylate bypass (IclR family)
44	b4299	1	262	KpLE2 phage-like element; putative transcriptional repressor (IclR family)
45	b0315	1	362	putative transcriptional repressor (LuxR/UhpA family)
45	b0457	1	518	conserved protein
45	b1168	1	521	conserved protein
45	b1815	1	542	conserved protein
45	b2176	1	518	putative membrane protein involved in resistance to lambda and N4 phages
45	b3525	1	255	conserved protein
45	b4061	1	528	conserved protein
46	b0234	1	150	putative acyltransferase with acyl-CoA N-acyltransferase domain
46	b1448	1	172	putative acyl-CoA N-acyltransferase
46	b1584	1	186	spermidine N1-acetyltransferase
46	b2434	1	177	putative acyltransferase with acyl-CoA N-acyltransferase domain
46	b3441	1	162	putative acyltransferase
46	b3550	1	146	putative acyl-CoA N-acyltransferase
46	b4012	1	147	putative acyltransferase
47	b0154	1	426	glutamate-1-semialdehyde aminotransferase (aminomutase), PLP-dependent
47	b0774	1	429	7,8-diaminopelargonic acid synthetase, PLP-dependent
47	b1302	1	421	4-aminobutyrate aminotransferase, PLP-dependent
47	b1748	1	406	succinylornithine transaminase, also has acetylornitine transaminase activity, PLP-dependent
47	b2662	1	426	4-aminobutyrate aminotransferase, PLP-dependent
47	b3073	1	496	putative acetylornithine aminotransferase, PLP-dependent
47	b3359	1	406	acetylornithine transaminase (NAcOATase and DapATase), PLP-dependent
48	b0153_1	1	330	hydroxamate-dependent iron transport protein (ABC superfamily, membrane)
48	b0153_2	331	660	hydroxamate-dependent iron transport protein (ABC superfamily, membrane)
48	b0589	1	330	ferric enterobactin transport protein (ABC superfamily, membrane)
48	b0590	1	334	ferric enterobactin transport protein (ABC superfamily, membrane)
48	b1711	1	326	vitamin B12 transport protein (ABC superfamily, membrane)
48	b4288	1	318	KpLE2 phage-like element; citrate-dependent iron (III) transport protein (ABC superfamily, membrane)
48	b4289	1	332	KpLE2 phage-like element; citrate-dependent iron (III) transport protein (ABC superfamily, membrane)
49	b0077	1	603	acetolactate synthase III, valine-sensitive, large subunit
49	b0507	1	593	glyoxylate carboligase
49	b0871	1	572	pyruvate dehydrogenase/oxidase: FAD- and thiamin PPi-binding
49	b2373	1	564	putative oxalyl-CoA decarboxylase with Thiamin diphosphate-binding fold (THDP-binding) and DHS-like NAD/FAD-binding domain
49	b3671	1	562	acetolactate synthase I, large subunit, valine-sensitive
49	b3767	1	327	split gene, acetolactate synthase II, large subunit, fragment 1, cryptic
49	b3768	1	221	split gene, acetolactate synthase II, large subunit, fragment 2, cryptic
50	b0036	1	297	crotonobetainyl-CoA hydratase
50	b1393	1	255	enoyl-CoA hydratase-isomerase, phenylacetic acid degradation (strain W)
50	b1394	1	262	acyl-CoA hydratase, phenylacetic acid degradation (strain W)
50	b2262	1	285	dihydroxynaphthoic acid synthetase
50	b2341_1	1	255	multifunctional enoyl-CoA hydratase;epimerase;isomerase of anaerobic fatty acid oxidation complex protein
50	b2919	1	274	methylmalonyl-CoA decarboxylase, biotin-independent
50	b3846_1	1	264	multifunctional 3-hydroxybutyryl-CoA epimerase, delta(3)-cis-delta(2)-trans-enoyl-CoA isomerase, enoyl-CoA hydratase
51	b0035	1	202	putative acyl transferase with trimeric LpxA-like domain, stimulates activity of carnitine racemase and carnitine dehydrogenase
51	b0179	1	341	UDP-3-O-(3-hydroxymyristoyl)-glucosamine N-acyltransferase
51	b0181	1	261	UDP-N-acetylglucosamine acetyltransferase
51	b0359	1	146	putative acyl transferase with trimeric LpxA-like domain
51	b1400	1	196	putative acyl transferase with trimeric LpxA-like domain , iron-binding
51	b3279	1	255	putative acyl transferase with trimeric LpxA-like domain , ferripyochelin-binding
51	b3730_2	269	456	glucosamine-1-phosphate acetyl transferase
52	b2532	1	246	putative methyl transferase in Fe-S cluster assembly
52	b2581	1	345	putative tRNA/rRNA methyltransferase
52	b3606	1	157	putative tRNA/rRNA methyltransferase
52	b3651	1	229	putative tRNA/rRNA methyltransferase
52	b4180	1	243	Gm2251 methyltransferase of 23S rRNA
52	b4403	1	228	putative tRNA/rRNA methyltransferase
53	b2366	1	442	D-serine deaminase (dehydratase)
53	b2414	1	323	subunit of cysteine synthase A and O-acetylserine sulfhydrolase A, PLP-dependent enzyme
53	b2421	1	302	cysteine synthase B (O-acetylserine sulfhydrolase B)
53	b2871	1	398	2,3-diaminopropionate ammonia-lyase with PLP-dependent TrpB-like domain
53	b3117	1	329	threonine dehydratase, catabolic, PLP-dependent
53	b3772	1	514	threonine deaminase
54	b1511	1	530	putative sugar kinase, actin-like ATPase domain
54	b2776	1	492	putative sugar kinase with actin-like ATPase domain
54	b2803	1	482	L-fuculokinase
54	b3564	1	484	xylulokinase
54	b3580	1	498	3-keto-L-gulonate kinase
54	b3926	1	502	glycerol kinase
55	b0600	1	386	putative PLP-dependent aminotransferase
55	b1439_2	118	468	putative amino transferase
55	b2021	1	356	histidinol phosphate aminotransferase
55	b2290	1	405	putative PLP-dependent aminotransferase
55	b2379	1	412	putative PLP-dependent aminotransferase
55	b4340_2	92	470	putative aminotransferase
56	b0446	1	275	thiamin pyrimidine pyrophosphate hydrolase with phosphatase-like domain
56	b0766	1	272	putative phosphatase
56	b0822	1	271	conserved protein, with phosphatase-like domain
56	b0844	1	262	conserved protein, phosphatase-like domain
56	b3697	1	270	conserved protein, phosphatase-like domain
56	b3826	1	170	conserved protein, phosphatase-like domain
57	b0329	1	91	conserved hypothetical protein
57	b0802	1	86	conserved hypothetical protein
57	b0806	1	134	conserved hypothetical protein
57	b1112	1	85	conserved hypothetical protein
57	b3238	1	104	conserved hypothetical protein
57	b4199	1	91	conserved hypothetical protein
58	b2796	1	429	putative serine transport protein (HAAAP family)
58	b2845	1	409	putative transport protein (HAAAP family)
58	b3110	1	424	putative transport protein (HAAAP family)
58	b3116	1	443	L-threonine/L-serine permease, anaerobically inducible (HAAAP family)
58	b3539	1	423	putative transport protein (HAAAP family)
59	b2167_1	1	201	PTS family enzyme IIB'B, fructose-specific
59	b2387	1	108	putative PTS family enzyme IIB with flavoprotein domain
59	b3899_1	1	110	PTS family enzyme IIB, fructose-specific
59	b3950	1	106	PTS family enzyme IIB, fructose-mannitol-specific
59	b3953	1	113	PTS family enzyme IIB, fructose-mannose-specific
60	b1702	1	792	phosphoenolpyruvate synthase
60	b2383_1	1	108	putative PTS family Hpr component
60	b2416	1	575	PTS family enzyme I and Hpr components, PEP-protein phosphotransferase
60	b2829_2	161	748	PTS family enzyme I
60	b3947_1	1	558	bifunctional PTS family Hpr ; enzyme I
61	b1616	1	457	glucuronide transport protein (GPH family)
61	b3657	1	479	putative transport protein (GPH family)
61	b3876	1	487	putative transport protein (GPH family)
61	b3877	1	468	putative transport protein (GPH family)
61	b4120	1	469	melibiose permease II (GPH family)
62	b1521	1	482	altronate oxidoreductase
62	b1542	1	486	putative mannitol dehydrogenase
62	b2172	1	488	putative mannitol dehydrogenase
62	b3600	1	382	mannitol-1-phosphate dehydrogenase, NAD(P)-binding
62	b4323	1	486	D-mannonate oxidoreductase
63	b1421	1	546	methyl-accepting chemotaxis protein III, ribose and galactose sensor receptor
63	b1885	1	533	methyl-accepting chemotaxis protein IV, peptide sensor receptor
63	b1886	1	553	methyl-accepting chemotaxis protein II, aspartate sensor receptor
63	b3072_2	262	506	methyl accepting chemotaxis module of aerotaxis sensor receptor, senses cellular redox state or proton motive force
63	b4355	1	551	methyl-accepting chemotaxis protein I, serine sensor receptor
64	b1397	1	401	putative beta-ketoadipyl CoA thiolase with thiolase-like domain, phenylacetic acid degradation
64	b2224	1	394	acetyl-CoA acetyltransferase with thiolase domain
64	b2342	1	436	beta-keto thiolase
64	b2844	1	393	putative acetyl-CoA acetyltransferase with thiolase domain
64	b3845	1	387	3-ketoacyl-CoA thiolase; (thiolase I, acetyl-CoA transferase), in complex with FadB catalyzes EC 2.3.1.16
65	b1315	1	350	putative NADH-dependent dehydrogenase
65	b1624	1	359	putative NAD(P)-binding dehydrogenase, with glyceraldehyde-3-P dehydrogenase-like and NAD(P)-binding domains
65	b3087	1	334	putative NAD(P)-binding dehydrogenase, with glyceraldehyde-3-P dehydrogenase and NAD(P)-binding domains
65	b3440	1	345	putative NAD(P)-binding dehydrogenase with NAD(P)-binding domain
65	b4280	1	377	KpLE2 phage-like element; putative NAD(P)-binding dehydrogenase
66	b1255	1	247	putative membrane protein, transport
66	b2885	1	276	putative membrane protein
66	b3664	1	470	putative membrane protein
66	b3714	1	445	putative membrane protein
66	b4064	1	449	putative membrane protein
67	b1236	1	302	glucose-1-phosphate uridylyltransferase
67	b2039	1	293	dTDP-glucose pyrophosphorylase
67	b2042	1	297	putative glucose-1-phosphate uridylyltransferase, non-catalytic subunit
67	b3430	1	431	glucose-1-phosphate adenylyltransferase
67	b3789	1	293	glucose-1-phosphate thymidylyltransferase
68	b1033	1	324	2-ketoacid reductase
68	b1380	1	329	fermentative D-lactate dehydrogenase, NAD-dependent
68	b2320	1	377	erythronate-4-phosphate dehydrogenase
68	b2913	1	410	D-3-phosphoglycerate dehydrogenase
68	b3553	1	328	2-keto-D-gluconate reductase (2-ketoaldonate reductase)
69	b1010	1	128	conserved protein with YjgF-like domain
69	b1809	1	129	conserved protein with YjgF-like domain
69	b3113	1	149	conserved protein with YjgF-like domain
69	b4243	1	141	conserved protein with YjgF-like domain
69	b4248	1	131	putative translation factor
70	b1006	1	464	putative uracil transport protein (NCS2 family)
70	b2497	1	429	uracil transport protein (NCS2 family)
70	b2882	1	485	putative transport protein (NCS2 family)
70	b2888	1	505	putative transport protein (NCS2 family)
70	b3654	1	463	putative purine/xanthine transport protein (NCS2 family)
71	b0930	1	466	asparagine tRNA synthetase
71	b1866	1	590	aspartate tRNA synthetase
71	b2890	1	505	lysine tRNA synthetase, constitutive
71	b4129	1	505	lysine tRNA synthetase, inducible; heat shock protein
71	b4155	1	334	putative lysyl-tRNA synthetase with Class II aaRS and biotin synthetase domains
72	b0898	1	382	putative transport protein
72	b1907	1	402	tyrosine-specific transport protein (HAAAP family)
72	b3161	1	414	tryptophan-specific transport protein (HAAAP family)
72	b3709	1	415	low-affinity tryptophan permease (HAAAP family)
72	b4332	1	392	putative sugar transport protein
73	b0872	1	322	NADH oxidoreductase for hcp gene product
73	b1392	1	356	putative phenylacetic acid degradation protein with NADP-linked, 2Fe-2S ferredoxin-like and riboflavin synthase-like domains
73	b1803	1	321	putative oxidoreductase with ferredoxin-like NADP-linked, 2Fe-2S ferredoxin-like and with ferredoxin-like NADP-linked and riboflavin synthase-like domains
73	b2552_2	141	396	dihydropteridine reductase 2
73	b3924	1	248	ferredoxin-NADP reductase
74	b0815	1	527	putative transmembrane protein (N-terminal); putative phosphatase (C-terminal)
74	b3173	1	547	putative transmembrane protein (N-terminal); putative phosphatase (C-terminal)
74	b3546	1	573	putative transmembrane protein (N-terminal); putative phosphatase (C-terminal)
74	b3955	1	577	putative transmembrane protein (N-terminal); putative phosphatase (C-terminal)
74	b4114	1	557	putative transmembrane protein (N-terminal); putative phosphatase (C-terminal)
75	b0813	1	295	threonine and homoserine efflux protein (DMT family)
75	b1533	1	266	cysteine pathway metabolite transport protein (MFS family)
75	b1959	1	306	putative transmembrane protein
75	b3943	1	312	putative membrane protein
75	b4210	1	324	putative cationic amino acid transport protein
76	b0781	1	329	molybdopterin biosynthesis protein A
76	b1497	1	390	putative regulator
76	b3674	1	165	putative regulator
76	b3800	1	411	putative activator of acrylsulfatase synthesis
76	b3990	1	377	thiamin biosynthesis enzyme subunit, with ThiG
77	b0731_3	456	628	PTS family enzyme IIC, induction of ompC, 2-O-alpha-mannosyl-D-glycerate specific
77	b2167_2	228	563	PTS family enzyme IIC, fructose-specific
77	b2386	1	415	putative PTS family enzyme IIC component, fructose-specific
77	b3899_2	112	485	PTS family enzyme IIC, fructose-specific
77	b3949	1	359	PTS family enzyme IIC, fructose-mannitol-specific
78	b0705	1	285	putative transposase
78	b0706	1	253	conserved protein
78	b1458	1	247	conserved protein
78	b1460	1	378	conserved protein with similarity to H-repeat associated proteins
78	b3484	1	378	conserved protein, similar to H-repeat-associated proteins
79	b0658	1	292	putative integral membrane protein with CBS regulatory domain
79	b1816_2	234	518	unknown function module
79	b2063_2	268	549	putative transmembrane protein
79	b2613	1	227	putative membrane protein with CBS regulatory domain
79	b4218	1	447	putative hemolysin-related membrane protein with CBS regulatory domain
80	b0607	1	142	universal stress protein UP12, flavoprotein, ETFP adenine nucleotide-binding domain
80	b1376	1	167	putative electron transfer flavoprotein with adenine nucleotide-binding domain
80	b1895	1	142	putative electron transfer flavoprotein with ETFP adenine nucleotide-binding-like domain
80	b3495	1	144	universal stress protein A, possibly linked to resistance to DNA-damage and respiratory uncoupling
80	b3923	1	142	putative stress flavoprotein with ETFP electron transfer domain
81	b0487	1	135	transcriptional repressor for CopA a copper exporting ATPase (MerR family)
81	b1162	1	243	putative transcriptional repressor with DNA-binding domain (MerR family)
81	b2127	1	243	transcriptional regulator of curli and extracellular matrix synthesis (MerR family)
81	b3292	1	141	Zn(II)-responsive transcriptional regulator, regulates Zn export (MerR family)
81	b4063	1	154	transcriptional activator for superoxide response; Fe-S center for redox-sensing (MerR family)
82	b0342	1	202	thiogalactoside acetyltransferase
82	b0459	1	183	maltose o-acetyltransferase
82	b2033	1	196	putative acyl transferase with trimeric LpxA-like domain
82	b2054	1	182	putative acyl transferase with trimeric LpxA-like domain , colanic acid synthesis
82	b2058	1	162	putative acyl transferase with trimeric LpxA-like domain , colanic acid synthesis
83	b0328	1	223	putative transport protein (RhtB family)
83	b1798	1	211	putative transport protein (RhtB family)
83	b2578	1	194	O-acetylserine/cysteine transport protein (RhtB family)
83	b3823	1	122	threonine efflux protein (RhtB family)
83	b3824	1	137	homoserine/homoserine lactone efflux protein (RhtB family)
84	b0241	1	351	outer membrane pore protein E (E,Ic,NmpAB)
84	b0929	1	362	outer membrane pore protein 1a (Ia;b;F)
84	b1377	1	377	outer membrane pore protein N, non-specific
84	b1964	1	171	putative outer membrane porin protein
84	b2215	1	367	outer membrane pore protein 1b (Ib;c)
85	b0186	1	713	lysine decarboxylase 2, constitutive
85	b0693	1	732	ornithine decarboxylase isozyme, inducible
85	b2965	1	731	ornithine decarboxylase isozyme
85	b4117	1	756	arginine decarboxylase, inducible by acid, catabolic
85	b4131	1	715	lysine decarboxylase 1
86	b0132	1	300	putative transposase
86	b2244	1	299	putative transposase
86	b2305	1	296	putative transposase
86	b3411	1	292	putative transposase
86	b4339	1	186	putative transposase
87	b0085	1	494	UDP-N-acetylmuramoylalanyl-D-glutamate 2,6-diaminopimelate ligase
87	b0086	1	452	D-alanine:D-alanine-adding enzyme
87	b0088	1	438	UDP-N-acetylmuramoylalanine-D-glutamate ligase
87	b0091	1	491	UDP-N-acetyl-muramate:alanine ligase, L-alanine adding enzyme
87	b4233	1	457	UDP-N-acetylmuramate:L-alanyl-gamma-D-glutamyl-meso-diaminopimelate ligase
88	b0061	1	231	L-ribulose-5-phosphate 4-epimerase
88	b2738	1	212	putative fuculose phosphate aldolase with Class II aldolase domain
88	b2800	1	215	L-fuculose-1-phosphate aldolase
88	b3583	1	231	L-ribulose-5-phosphate 4-epimerase
88	b4198	1	228	L-ribulose 5-phosphate 4-epimerase
89	b2894	1	297	site-specific tyrosine recombinase
89	b3811	1	298	site-specific tyrosine recombinase
89	b4312	1	200	tyrosine recombinase, regulator of fimA
89	b4313	1	197	tyrosine recombinase, regulator of fimA
90	b2429	1	474	PTS family enzyme IIBC, N-acetylmuramic acid specific
90	b2715	1	485	PTS family enzyme IIBC component, cellobiose/arbutin/salicin sugar-specific
90	b3722_1	1	460	PTS family enzyme IIBC, beta-glucoside-specific, cryptic
90	b4240	1	473	PTS family enzyme IIBC, trehalose(maltose)-specific
91	b2098	1	425	putative transport protein (MFS family)
91	b2406	1	418	xanthosine permease (MFS family)
91	b2536	1	379	putative 3-phenylpropionic acid transport protein (MFS family)
91	b2964	1	434	nucleoside transport protein (MFS family)
92	b1941	1	457	flagellum-specific ATP synthase
92	b3732	1	460	membrane-bound ATP synthase, F1 sector, beta-subunit
92	b3734	1	513	membrane-bound ATP synthase, F1 sector, alpha-subunit
92	b3783	1	419	transcription termination factor Rho; polarity suppressor
93	b1853	1	289	putative transcriptional regulator with phosphosugar-binding domain
93	b2427	1	285	putative regulator with phosphosugar-binding domain
93	b2561	1	306	putative regulator with phosphosugar-binding domain
93	b4089	1	307	transcriptional repressor of ribose catabolism (RpiR/YebK family)
94	b1816_1	1	233	putative transmembrane protein
94	b2063_1	1	259	putative transmembrane protein
94	b2832	1	237	putative transmembrane protein, transport
94	b3088	1	321	putative transmembrane protein
95	b1773	1	278	putative fructose-bisphosphate aldolase
95	b2096	1	286	tagatose 6-phosphate aldolase 2, subunit with GatZ
95	b2925	1	359	fructose-bisphosphate aldolase, class II
95	b3137	1	286	tagatose 6-phosphate aldolase 1, subunit together with AgaZ
96	b1729	1	463	putative transport protein
96	b3089	1	414	Na+:serine/threonine symporter (DAACS family)
96	b3528	1	428	citrate and C4-dicarboxylic acids transport protein (DAACS family)
96	b4077	1	437	glutamate:aspartate symporter (DAACS family)
97	b1479	1	574	NAD-linked malate dehydrogenase
97	b2463_1	1	422	putative malic oxidoreductase
97	b2930	1	321	putative enzyme
97	b3925	1	336	fructose 1,6-bisphosphatase II, in glycerol metabolism
98	b1135	1	207	pseudouridine synthase (makes pseudouridine2457 in 23 S RNA)
98	b1269	1	291	pseudouridine synthase (makes pseudouridine2605 in 23 S RNA)
98	b2183	1	231	16S rRNA pseudouridylate 516 synthase
98	b4022	1	290	pseudouridine synthase (makes pseudouridine2604 in 23 S RNA)
99	b0824	1	308	putative pyruvate formate lyase activating enzyme, 4Fe-4S ferredoxin-type protein
99	b0902	1	246	pyruvate formate lyase activating enzyme 1
99	b3952	1	292	putative pyruvate formate lyase activating enzyme 2 with alpha-helical ferredoxin domain
99	b4379	1	287	putative pyruvate formate lyase activating enzyme, with 4Fe-4S ferredoxin-type domain
100	b0823	1	810	putative pyruvate formate lyase
100	b0903	1	760	pyruvate formate lyase I, induced anaerobically
100	b3114	1	746	pyruvate formate-lyase 4/2-ketobutyrate formate-lyase
100	b3951	1	765	putative pyruvate formate lyase II with PFL-like glycyl radical domain
101	b0819	1	306	conserved hypothetical protein
101	b1113	1	319	putative enzyme with LysM domain
101	b1678	1	334	putative ATP synthase subunit with LysM domain
101	b1990	1	310	conserved hypothetical protein with NAD(P)-binding Rossmann-fold domain
102	b0792	1	368	putative transport protein (ABC superfamily, membrane)
102	b0793	1	377	putative transport protein (ABC superfamily, membrane)
102	b3485	1	375	putative membrane protein
102	b3486_3	519	893	putative membrane protein of ribosome-associated ATPase
103	b0709	1	493	putative transport protein (POT family)
103	b1634	1	499	putative peptide transport protein (POT family), OmpR-regulated
103	b3496	1	489	putative peptide transport protein (POT family)
103	b4130	1	485	putative di-/tripeptide transport protein (POT family)
104	b0679_1	1	311	PTS family enzyme IIC, N-acetylglucosamine-specific
104	b1101_1	1	330	PTS family enzyme IIC, glucose-specific
104	b1621_1	1	383	PTS family enzyme IIC, maltose/glucose-specific
104	b3683	1	455	PTS family enzyme IIC, glucose-glucoside-specific (arbutin-like)
105	b0632	1	403	D-alanyl-D-alanine carboxypeptidase, penicillin-binding protein 5
105	b0839	1	400	D-alanyl-D-alanine carboxypeptidase; penicillin-binding protein 6a
105	b2010	1	389	DD-carboxypeptidase, penicillin-binding protein 6b
105	b2134	1	313	D-alanyl-D-alanine endopeptidase; penicillin-binding proteins 7 and 8
106	b0593	1	391	isochorismate synthetase, enterobactin-specific
106	b1264	1	520	anthranilate synthase component I
106	b1812	1	453	aminodeoxychorismate synthase subunit I, component of p-aminobenzoate synthase multienzyme complex
106	b2265	1	355	isochorismate synthase (isochorismate hydroxymutase 2), menaquinone biosynthesis
107	b0509	1	292	tartronic semialdehyde reductase
107	b2736	1	302	putative dehydrogenase, NAD(P)-binding domain
107	b3125	1	299	tartronate semialdehyde reductase (TSAR)
107	b3882	1	298	putative oxidoreductase with NAD(P)-binding domain
108	b0497	1	1426	RhsD protein in RhsD element
108	b0700	1	1397	RhsC protein in RhsC element
108	b3482	1	1411	RhsB protein in RhsB element
108	b3593	1	1377	RhsA protein in RhsA element
109	b0484	1	834	P-type ATPase, copper transporting, phophatase-like domain
109	b0697	1	682	P-type ATPase, high-affinity potassium transport system, B chain, a phophatase-like domain
109	b3469	1	732	Pb/Cd/Zn/Hg transporting ATPase (P-type ATPase family)
109	b4242	1	898	P-type ATPase, Mg2+ ATPase transport protein
110	b0465_2	780	1120	mechanosensitive channel (MscS family)
110	b0577	1	415	putative transport protein
110	b1330	1	343	putative transmembrane protein
110	b2924	1	286	mechanosensitive channel protein
111	b0440	1	89	DNA-binding protein HU-beta, NS1 (HU-1), plays a role in DNA replication and in rpo translation
111	b0912	1	94	integration host factor (IHF), beta subunit, site-specific recombination
111	b1712	1	99	integration host factor (IHF), alpha subunit, DNA-bending protein, DNA replication
111	b4000	1	90	DNA-binding protein HU-alpha (HU-2), plays a role in DNA replication and in rpo translation
112	b0396	1	394	arabinose polymer transport protein (MFS family)
112	b1528	1	396	L-arabinose/isopropyl-beta-D-thiogalactopyranoside export protein (MFS family)
112	b1657	1	389	putative transport protein (MFS family)
112	b3662	1	451	putative tranport protein (MFS family)
113	b0385	1	371	putative membrane protein
113	b1522	1	315	putative membrane protein
113	b1535	1	296	conserved protein
113	b2604	1	408	conserved protein
114	b0227	1	249	putative lipoprotein
114	b1655	1	271	putative lipoprotein
114	b1708	1	154	lipoprotein
114	b2175	1	188	suppresses thermosensitivity of prc mutants at low osmolality (lipoprotein)
115	b0168	1	264	methionine aminopeptidase
115	b2385	1	361	putative peptidase with creatinase/prolidase N-terminal domain and creatinase/aminopeptidase
115	b2908	1	441	proline aminopeptidase P II
115	b3847	1	443	proline dipeptidase
116	b0156	1	114	conserved hypothetical protein
116	b1684	1	122	Fe-S cluster assembly protein
116	b2528	1	107	Fe-S cluster assembly protein
116	b3414	1	191	membrane-bound protein in GNT I transport system
117	b0149_2	204	382	glycosyl transferase of penicillin-binding protein 1b
117	b2519_1	1	230	transglycosylase of penicillin-binding protein 1c
117	b3208	1	242	peptidoglycan transglycosylase, biosynthetic
117	b3396_1	1	237	transglycosylase of penicillin-binding protein 1a
118	b0058	1	219	23S rRNA pseudouridylate 746 synthase
118	b1086	1	319	23S rRNA pseudouridylate synthase
118	b2594	1	326	pseudouridine synthase (pseudouridines 1911, 1915, 1917 in 23S RNA)
118	b2791	1	260	pseudouridine synthase
119	b0046	1	176	putative quinone oxidoreductase, flavoprotein subunit for the KefC K+ efflux system
119	b0901	1	196	putative electron transfer flavoprotein-NAD/FAD/quinone oxidoreductase
119	b3028	1	193	flavoprotein modulator of drug activity B
119	b3351	1	184	putative electron transfer flavoprotein-NAD/FAD/quinone oxidoreductase
120	b0014	1	638	chaperone Hsp70 in DNA biosynthesis/cell division
120	b0650	1	556	putative heatshock protein (Hsp70 family), with actin-like ATPase domain and C-terminal substrate-binding domain
120	b2069	1	470	putative heat shock protein (Hsp70 family), actin-like ATPase domain
120	b2526	1	616	chaperone (Hsp70 family), believed to be involved in assembly of Fe-S clusters
121	b3386	1	225	D-ribulose-5-phosphate 3-epimerase
121	b4085	1	231	putative hexose phosphate epimerase with ribulose-phoshate binding barrel
121	b4301	1	210	KpLE2 phage-like element; putative ribulose-phosphate 3-epimerase
122	b3221	1	154	conserved hypothetical protein
122	b3576	1	155	conserved hypothetical protein
122	b4252	1	152	conserved hypothetical protein
123	b3103	1	121	putative membrane protein
123	b3104	1	118	putative membrane protein
123	b3921	1	146	putative membrane protein
124	b3008	1	395	cystathionine beta-lyase, PLP-dependent (beta-cystathionase)
124	b3591	1	463	selenocysteine synthase (with SelD)
124	b3939	1	386	cystathionine gamma-synthase, PLP-dependent
125	b2988_2	252	619	glutathionylspermidine synthetase
125	b3038	1	386	putative glutathione-like synthetase
125	b4186	1	387	putative synthetase
126	b2984	1	252	conserved protein, nucleotide triphosphate hydrolase domain
126	b2985	1	236	conserved protein, nucleotide triphosphate hydrolase domain
126	b2986	1	230	putative transferase with nucleoside triphosphate hydrolase
127	b2716	1	474	6-phospho-beta-glucosidase; cryptic
127	b2901	1	479	6-phospho-beta-glucosidase A
127	b3721	1	470	phospho-beta-glucosidase B; cryptic
128	b2668	1	174	hypothetical protein
128	b3425	1	108	thiosulfate:cyanide sulfurtransferase (rhodanese)
128	b3611	1	143	hypothetical protein
129	b2478	1	292	dihydrodipicolinate synthase
129	b3225	1	297	N-acetylneuraminate lyase (aldolase)
129	b4298	1	319	KpLE2 phage-like element; putative synthase
130	b2472	1	375	N-succinyl-diaminopimelate deacylase
130	b2872	1	403	putative peptidase with Carboxypeptidase G2, dimerisation domain and Zn-dependent exopeptidase domain
130	b3957	1	383	acetylornithine deacetylase
131	b2435	1	289	N-acetylmuramoyl-l-alanine amidase I
131	b2817	1	447	N-acetylmuramoyl-L-alanine amidase, periplasmic septal ring component
131	b4169	1	445	N-acetylmuramoyl-l-alanine amidase II, a murein hydrolase
132	b2384	1	345	putative endoglucanase with Zn-dependent exopeptidase domain
132	b3898	1	356	putative endo-1,4-beta-glucanase in frv locus with Zn-dependent exopeptidase domain
132	b4305	1	382	KpLE2 phage-like element; putative endoglucanase with Zn-dependent exopeptidase domain
133	b2287	1	220	NADH dehydrogenase I chain B, binds FeS cluster N2
133	b2489	1	252	hydrogenase 4, Fe-S subunit
133	b2719	1	255	hydrogenase-3, subunit
134	b2286	1	600	NADH dehydrogenase I chain C, D
134	b2487	1	554	hydrogenase 4 subunit
134	b2721	1	569	hydrogenase 3, large subunit (part of FHL complex)
135	b2282	1	325	NADH dehydrogenase I chain H
135	b2483	1	321	hydrogenase 4, C (membrane) subunit
135	b2722	1	307	hydrogenase 3, membrane subunit (part of FHL complex)
136	b2266	1	101	unknown CDS
136	b2672	1	113	conserved hypothetical protein
136	b3098	1	101	conserved hypothetical protein
137	b2255_1	1	305	putative formyltransferase module of UDP-D-glucuronate dehydrogenase
137	b2500	1	212	phosphoribosylglycinamide formyltransferase 1
137	b3288	1	314	10-formyltetrahydrofolate:L-methionyl-tRNA(fMet) N-formyltransferase
138	b2240	1	452	sn-glycerol-3-phosphate transport protein (MFS family)
138	b3666	1	463	hexose phosphate transport protein (MFS family)
138	b3667	1	440	membrane protein which senses glucose-6-phosphate, interacts with UhpB and UhpA, regulates uhpT expression
139	b2161	1	416	putative transport protein (NUP family)
139	b2164	1	416	putative transport protein (NUP family)
139	b2393	1	400	nucleoside transport protein (NUP family)
140	b2140	1	315	tRNA-dihydrouridine synthase C
140	b3260	1	321	tRNA-dihydrouridine synthase B
140	b4049	1	345	tRNA-dihydrouridine synthase A
141	b2066	1	230	uridine/cytidine kinase
141	b2928	1	236	putative kinase with nucleoside triphosphate hydrolase domain
141	b3974	1	316	pantothenate kinase
142	b1922	1	238	sigma F (sigma 28) factor of RNA polymerase, transcription of late flagellar genes (class 3a and 3b operons)
142	b2741	1	330	sigma S (sigma 38) factor of RNA polymerase, major sigma factor during stationary phase
142	b3461	1	284	sigma H (sigma 32) factor of RNA polymerase; transcription of heat shock and stress proteins
143	b1874	1	146	copper homeostasis protein
143	b2024	1	245	N-(5'-phospho-L-ribosyl-formimino)-5-amino-1-(5'-phosphoribosyl)-4-imidazolecarboxamide isomerase
143	b2025	1	258	imidazole glycerol phosphate synthase, subunit with HisH
144	b1851	1	603	6-phosphogluconate dehydratase
144	b3771	1	605	dihydroxyacid dehydratase
144	b4297	1	655	KpLE2 phage-like element; putative dehydratase
145	b1818	1	266	PTS family enzyme IIC, mannose-specific
145	b3134	1	133	PTS family enzyme IIC component 2, N-acetylgalactosamine-specific
145	b3139	1	267	PTS family enzyme IIC component 1, N-acetylgalactosamine-specific
146	b1817_2	162	323	PTS family enzyme IIB, mannose-specific
146	b3133	1	169	PTS family enzyme IIB component 2, N-acetylgalactosamine-specific
146	b3138	1	158	PTS family enzyme IIB component 1, N-acetylgalactosamine-specific
147	b1814	1	453	L-serine deaminase I
147	b2797	1	455	L-serine deaminase 2
147	b3111	1	275	L-serine dehydratase 3, part 2, fuses with b3112, one orf
148	b1680	1	406	selenocysteine lyase, PLP-dependent
148	b2530	1	411	cysteine desulfurase (tRNA sulfurtransferase), PLP-dependent
148	b2810	1	401	cysteine sulfinate desulfinase
149	b1601	1	344	putative integral membrane transport protein
149	b2493	1	353	putative permease (PerM family)
149	b3474	1	375	putative permease (PerM family)
150	b1599	1	109	multidrug transport protein (SMR superfamily)
150	b1600	1	121	multidrug transport protein (SMR superfamily)
150	b4148	1	154	quarternary ammonium compound transport protein (SMR family)
151	b1581	1	404	putative dehydratase, starvation-sensing protein, member of enolase family
151	b2247	1	405	putative dehydratase, member of enolase family
151	b3692_2	206	587	galactonate dehydratase
152	b1531	1	129	transcriptional activator for multiple antibiotic resistance (AraC/XylS family)
152	b2213_1	1	183	transcriptional regulator of DNA repair
152	b4062	1	107	transcriptional activator of superoxide response regulon (AraC/XylS family)
153	b1530	1	125	transcriptional repressor for antibiotic resistance and oxidative stress (MarR family)
153	b1642	1	146	transcriptional activator for hemolysin (MarR family)
153	b2684	1	176	transcriptional repressor of multidrug resistance pump (MarR family)
154	b1498	1	571	putative sulfatase or phosphatase with alkaline phosphatase-like domain
154	b3678	1	497	putative phosphatase/sulfatase with alkaline phosphatase-like domain
154	b3801	1	551	acrylsulfatase-like enzyme, posttranslationally activated by AslB
155	b1435	1	667	putative collagenase
155	b2081	1	453	putative protease
155	b3158	1	331	putative protease
156	b1395	1	475	3-hydroxybutyryl-CoA dehydrogenase, phenylacetic acid degradation
156	b2341_2	274	714	3-hydroxyacyl-CoA dehydrogenase of anaerobic fatty acid oxidation complex protein
156	b3846_2	308	729	3-hydroxyacyl-CoA dehydrogenase
157	b1242	1	214	putative membrane protein
157	b1529	1	221	putative MarC transport protein, multiple antibiotic resistance protein
157	b3434	1	197	putative integral membrane protein
158	b1101_2	360	477	PTS family enzyme IIB, glucose-specific
158	b1621_2	409	530	PTS family enzyme IIB, maltose/glucose-specific
158	b3682	1	161	PTS family enzyme IIB, glucose-glucoside-specific (arbutin-like)
159	b1100	1	265	putative metallo-dependent hydrolase (with domain)
159	b3840	1	206	DNase, cytoplasmic (possibly with b3841)
159	b4378	1	210	putative hydrolase with metallo-dependent hydrolase domain
160	b1076	1	402	flagellar biosynthesis; hook protein
160	b1077	1	251	flagellar biosynthesis; cell-proximal portion of basal-body rod
160	b1078	1	260	flagellar biosynthesis; cell-distal portion of basal-body rod
161	b1057	1	188	putative cytochrome
161	b1418	1	188	cytochrome b(561)
161	b1974	1	185	putative cytochrome
162	b1054	1	306	lauroyl transferase
162	b1855	1	323	myristoyl transferase in lipid A biosynthesis, suppressor of htrB (lpxL)
162	b2378	1	327	palmitoleoyl-acyl carrier protein (ACP)-dependent acyltransferase, cold-induced gene
163	b1015	1	502	major sodium:proline symporter (SSS family)
163	b3258	1	485	sodium:pantothenate symporter (SSS family)
163	b4067	1	549	acetate permease (SSS family)
164	b0998	1	199	cytoplasmic chaperonecytoplasmic chaperone involved in maturation of TorA
164	b1035	1	184	conserved protein
164	b1591	1	207	twin-arginine leader-binding protein
165	b0996	1	390	cytochrome c-type protein in TMAO respiration; with TorA, also negative regulator of tor operon
165	b1873	1	366	cytochrome c-type protein in TMAO system III with TorZ
165	b2202	1	200	cytochrome c-type protein in periplasmic nitrate reductase
166	b0975	1	195	processing of HyaA and HyaB proteins
166	b2717	1	155	protease involved in processing C-terminal end of HycE
166	b2993	1	164	putative processing element for hydrogenase-2 with HybD-like domain
167	b0909	1	262	putative heat shock protein
167	b2494	1	487	conserved protein with prenylyltransferase domain
167	b2936	1	294	putative metalloprotease
168	b0904	1	285	formate transport protein (formate channel 1) (FNT family)
168	b2492	1	282	putative formate transport protein (formate channel 2) (FNT family)
168	b3367	1	184	nitrite transport protein (FNT family)
169	b0854	1	370	putrescine transport protein (ABC superfamily, peri_bind)
169	b1123	1	348	spermidine/putrescine transport protein (ABC superfamily, peri_bind)
169	b1440	1	381	putative transport protein (ABC superfamily, peri_bind)
170	b0834	1	442	conserved protein
170	b1025	1	452	putative transmembrane protein
170	b1785	1	491	putative membrane protein
171	b0826	1	249	ATP-dependent adenylate transferase, modifies MoaD
171	b2812	1	268	putative Molybdenum cofactor biosynthesis protein MoeB, NAD(P)-binding
171	b3992	1	245	adenylation of ThiS; with ThiI, thiolation of ThiS; in thiazole synthesis
172	b0789	1	413	cardiolipin (CL) synthase 2
172	b1046	1	493	putative synthase with phospholipase D/nuclease domain
172	b1249	1	486	cardiolipin synthase
173	b0786	1	234	putative transport protein
173	b0787	1	237	putative integral membrane protein, transport
173	b0970	1	219	putative transport protein (TEGT family)
174	b0754	1	350	3-deoxy-D-arabinoheptulosonate-7-phosphate synthase (DAHP synthetase, phenylalanine-repressible)
174	b1704	1	348	3-deoxy-D-arabinoheptulosonate-7-phosphate synthase (DAHP synthetase), tryptophan-repressible
174	b2601	1	356	3-deoxy-D-arabinoheptulosonate-7-phosphate synthase (DAHP synthetase), tyrosine-repressible
175	b0741	1	173	required for outer membrane integrity, uptake of group A colicins, and translocation of phage DNA
175	b2605	1	160	putative outer membrane protein
175	b3552	1	219	putative outer membrane protein
176	b0723	1	588	succinate dehydrogenase, catalytic and NAD/flavoprotein subunit
176	b2574	1	540	quinolinate synthetase, B protein (L -aspartate oxidase)
176	b4154	1	601	fumarate reductase, anaerobic, catalytic and NAD/flavoprotein subunit
177	b0679_3	497	648	PTS family enzyme IIA, N-acetylglucosamine-specific
177	b2417	1	169	PTS family enzyme IIA component
177	b3722_2	467	625	PTS family enzyme IIA, beta-glucoside-specific, cryptic
178	b0678	1	266	glucosamine-6-phosphate deaminase
178	b3141	1	251	putative galactosamine-6-phosphate deaminase/isomerase
178	b3718	1	213	putative hexosamine-P deaminase/isomerase
179	b0662	1	391	2-octaprenyl-3-methyl-6-methoxy-1,4-benzoquinol oxygenase
179	b2906	1	400	putative monooxygenase, FAD/NAD(P)-binding domain
179	b2907	1	392	2-octaprenyl-6-methoxyphenol hydroxylase, FAD/NAD(P)-binding
180	b0644	1	327	conserved hypothetical protein, with protein prenylyltransferase domain
180	b0647	1	184	conserved hypothetical protein
180	b4078	1	229	conserved hypothetical protein with protein prenylyltransferase domain
181	b0638	1	203	putative alpha-ribazole-5'-Pphosphatase (cobalamin biosynthesis) with phosphoglycerate mutase-like domain
181	b0755	1	250	phosphoglyceromutase 1
181	b4395	1	215	putative phosphoglyceromutase 2
182	b0621	1	461	dicarboxylate transport protein (DcuC family)
182	b3227	1	455	putative C4-dicarboxylate transport protein (DcuC family)
182	b3653	1	401	glutamate transport protein (GltS family)
183	b0612	1	487	citrate:succinate antiporter (DASS family)
183	b0770	1	477	putative transport protein (DASS family)
183	b3063	1	487	putative tartrate:succinate antiporter (DASS family)
184	b0610	1	136	regulator of nucleoside diphosphate kinase
184	b3181	1	153	transcription elongation factor, cleaves 3' nucleotide of paused mRNA
184	b3406	1	169	transcription elongation factor and transcript cleavage
185	b0595	1	285	2,3-dihydro-2,3-dihydroxybenzoate synthetase (isochorismatase) (N-terminal); aryl carrier protein (C-terminal) (enterobactin synthase multienzyme complex component)
185	b1011	1	244	putative enzyme with cysteine hydrolase domain
185	b1867	1	198	putative enzyme with cysteine hydrolase domain
186	b0587	1	377	regulator of length of O-antigen component of lipopolysaccharide chains
186	b2027	1	338	regulator of length of O-antigen component of lipopolysaccharide chains
186	b3785	1	349	modulator of enterobacterial common antigen (ECA) polysaccharide chain length
187	b0572	1	457	outer membrane transport protein involved in copper (silver) tolerance
187	b2138	1	398	putative outer membrane protein
187	b4080	1	488	putative outer membrane protein
188	b0533	1	325	fimbrial assembly protein with adhesin domain
188	b0941	1	356	putative fimbrial-like adhesin protein
188	b3145	1	363	putative fimbrial-like adhesin protein
189	b0517	1	349	ureidoglycolate dehydrogenase
189	b0801	1	361	putative dehydrogenase
189	b3575	1	332	2,3-diketo-L-gulonate dehydrogenase, NADH-dependent
190	b0508	1	258	hydroxypyruvate isomerase
190	b1314	1	265	putative epimerase/isomerase
190	b2739	1	258	putative epimerase/isomerase with Xylose isomerase-like domain
191	b0489	1	305	putative membrane protein
191	b4174	1	419	with HflC, part of modulator for protease specific for FtsH phage lambda cII repressor
191	b4175	1	334	with HflK, part of modulator for protease specific for FtsH phage lambda cII repressor
192	b0447	1	180	putative transcriptional regulator (AsnC familiy)
192	b0889	1	164	transcriptional regulator of lrp regulon and for high-affinity branched-chain amino acid transport system (AsnC family)
192	b3743	1	152	transcriptional regulator of asparagine biosynthesis (AsnC family)
193	b0376	1	384	beta-lactamase/D-ala carboxypeptidase, penicillin-binding protein
193	b2430	1	463	putative peptidase with beta-lactamase/D-ala carboxypeptidase domain
193	b4150	1	377	beta-lactamase/D-ala carboxypeptidase; penicillin resistance, penicillin-binding protein (PBP)
194	b0323	1	316	putative carbamate kinase-like protein
194	b0521	1	297	putative carbamate kinase-like protein
194	b2874	1	310	putative carbamate kinase with carbamate kinase-like domain
195	b0286	1	229	putative oxidoreductase, 2Fe-2S subunit
195	b2868	1	159	putative xanthine dehydrogenase, 2Fe-2S ferredoxin-like subunit
195	b2881_1	1	158	molybdopterin-binding module of putative selenate reductase
196	b0284	1	732	putative molybdenum cofactor-binding oxidoreductase
196	b2866	1	752	putative xanthine dehydrogenase subunit, molybdemum cofactor-binding domain
196	b2881_2	160	956	Fe-S binding module of putative selenate reductase
197	b0200	1	190	D,D-heptose 1,7-bisphosphate phosphatase
197	b2022_1	1	167	histidinol-phosphatase
197	b3885	1	205	putative enzyme with a phosphatase-like domain
198	b0161	1	474	periplasmic chaperone and serine protease Do, heat shock protein
198	b3234	1	455	serine endoprotease
198	b3235	1	355	periplasmic serine endoprotease
199	b0158	1	266	cyano-cobalamin transport protein (ABC superfamily, peri_bind)
199	b0592	1	317	ferric enterobactin tranport protein (ABC superfamily, peri_bind)
199	b4290	1	301	KpLE2 phage-like element; citrate-dependent iron (III) transport protein (ABC superfamily, peri_bind)
200	b0155	1	473	putative chlorine transport protein (ClC family)
200	b1592	1	437	putative chloride transport protein (ClC family)
200	b2389	1	418	putative transport prottein (ClC family)
201	b0149_3	444	844	transpeptidase of penicillin-binding protein 1b
201	b2519_2	269	770	transpeptidase of penicillin-binding protein 1c
201	b3396_2	267	858	transpeptidase of bifunctional penicillin-binding protein 1a
202	b0047	1	620	K+ efflux antiporter, glutathione-regulated, NAD(P)-binding (CPA2 family)
202	b0478	1	558	putative transport protein with NAD(P)-binding Rossmann-fold domain (CPA2 family)
202	b3350	1	601	potassium:proton antiporter (CPA2 family)
203	b0043	1	428	putative carnitine metabolism protein with FAD/NAD(P)-binding domain
203	b1699	1	429	putative electron transfer protein, NAD(P)/FAD-binding domain
203	b2766	1	432	putative electron transfer flavoprotein-NAD/FAD/quinone oxidoreductase
204	b0042	1	313	putative electron transfer flavoprotein, NAD/FAD-binding domain and ETFP adenine nucleotide-binding domain-like
204	b1698	1	312	putative electron transfer flavoprotein with DHS-like NAD/FAD-binding domain
204	b2769	1	297	putative electron transfer flavoprotein, NAD/FAD-binding domain and ETFP adenine nucleotide-binding domain-like
205	b0041	1	268	putative flavoprotein reductase, ETFP adenine nucleotide-binding domain, carnitine metabolism
205	b1697	1	254	putative electron transfer flavoprotein with ETFP adenine nucleotide-binding domain-like
205	b2770	1	260	putative electron transfer flavoprotein with ETFP adenine nucleotide-binding domain
206	b0040	1	504	putative betaine/carnitine/choline transport protein (BCCT family)
206	b0314	1	677	high-affinity choline transport protein (BCCT family)
206	b1801	1	481	putative betaine choline/glycine transport protein (BCCT family)
207	b0039	1	380	crotonobetaine reductase subunit II, FAD-binding
207	b1695	1	401	putative acyl-CoA dehydrogenase (flavoprotein)
207	b4187	1	546	putative acyl-CoA dehydrogenase (flavoprotein) , adaptive response (transcription activated by Ada)
208	b0038	1	405	crotonobetainyl-CoA : carnitine CoA-transferase
208	b2371	1	393	putative formyl-CoA transferase, NAD(P)-binding
208	b2374	1	416	putative formyl/oxalate-CoA transferase, NAD(P)-binding
209	b0030	1	304	ribonucleoside hydrolase 3
209	b0651	1	311	ribonucleoside hydrolase 1, pyrimidine-specific
209	b2162	1	313	ribonucleoside hydrolase 2, pyrimidine-specific, silent
210	b0026	1	938	isoleucine tRNA synthetase
210	b0642	1	860	leucine tRNA synthetase
210	b4258	1	951	valine tRNA synthetase
211	b0002_1	1	461	aspartokinase I, threonine sensitive
211	b3940_1	1	454	aspartokinase II, methionine sensitive
211	b4024	1	449	aspartokinase III, lysine sensitive
212	b4261	1	366	putative transmembrane protein, transport
212	b4262	1	360	putative transmembrane protein, transport
213	b4204	1	264	unknown CDS
213	b4325	1	276	unknown CDS
214	b4188	1	99	conserved hypothetical protein
214	b4189	1	142	conserved protein
215	b3875	1	230	conserved hypothetical protein
215	b4311	1	240	conserved hypothetical protein, outer membrane domain
216	b3842	1	162	transcriptional activator affecting biosynthesis, assembly and export of lipopolysaccharide core, F pilin, and haemolysin
216	b3982	1	181	component in transcription antitermination
217	b3831	1	253	uridine phosphorylase
217	b4384	1	239	purine-nucleoside phosphorylase
218	b3778	1	673	Rep helicase, a single-stranded DNA-dependent ATPase
218	b3813	1	720	DNA-dependent ATPase I and helicase II
219	b3720	1	538	carbohydrate-specific outer membrane porin in cryptic operon
219	b4036	1	446	maltoporin, high-affinity receptor for maltose and maltoseoligosaccharides; phage lambda receptor
220	b3686	1	144	small heat shock protein
220	b3687	1	137	small heat shock protein
221	b3656	1	772	putative alpha-xylosidase with trans)glycosidase domain
221	b3878	1	678	putative alpha-xylosidase
222	b3648	1	207	guanylate kinase
222	b4094	1	185	ribose 1,5-bisphosphokinase
223	b3626	1	337	UDP-D-glucose:(galactosyl)lipopolysaccharide glucosyltransferase
223	b3627	1	339	UDP-D-galactose:(glucosyl)lipopolysaccharide-alpha-1,3-D-galactosyltransferase
224	b3620	1	348	ADP-heptose; LPS heptosyltransferase II
224	b3621	1	319	ADP-heptose; LPS heptosyl transferase I
225	b3587	1	107	unknown CDS
225	b3598	1	120	unknown CDS
226	b3582	1	297	putative hexose or hexulose-6-phosphate isomerase with xylose isomerase-like domain
226	b4197	1	284	L-xylulose 5-phosphate 3-epimerase
227	b3581	1	220	3-keto-L-gulonate 6-phosphate decarboxylase
227	b4196	1	216	3-keto-L-gulonate 6-phosphate decarboxylase
228	b3562	1	145	putative membrane protein
228	b3563	1	117	putative membrane protein
229	b3488	1	540	conserved hypothetical protein
229	b3490	1	412	unknown CDS
230	b3458	1	369	high-affinity branched-chain amino acid transport protein (ABC superfamily, peri_bind)
230	b3460	1	385	high-affinity branched-chain amino acid transport protein (ABC superfamily, peri_bind)
231	b3437	1	162	gluconate kinase 2 in GNT I system, thermoresistant
231	b4268	1	187	D-gluconate kinase, thermosensitive
232	b3417	1	797	maltodextrin phosphorylase
232	b3428	1	815	glycogen phosphorylase
233	b3380	1	408	putative phosphopentomutase. alkaline phosphatase-like domain
233	b4383	1	407	phosphopentomutase
234	b3347	1	270	FKBP-type peptidyl-prolyl cis-trans isomerase (rotamase)
234	b4207	1	259	FKBP-type 22KD peptidyl-prolyl cis-trans isomerase (rotamase)
235	b3244	1	481	putative enzyme for maturation of Microcin B17 and degradation of CcdA with winged helix domain
235	b4235	1	450	putative enzyme for maturation of Microcin B17 and degradation of CcdA
236	b3214	1	254	transcriptional regulator of glutamate synthase, induction of Ntr enzymes
236	b3219	1	238	putative transcriptional regulator
237	b3156	1	167	putative acyl-CoA N-acyltransferase
237	b4307	1	181	KpLE2 phage-like element; conserved protein
238	b3150	1	191	putative periplasmic protein
238	b4376	1	201	hyperosmotically inducible periplasmic protein, RpoS-dependent stationary phase gene
239	b3106	1	233	conserved hypothetical protein
239	b3439	1	231	conserved hypothetical protein with RmlC-like domain
240	b3091	1	495	altronate hydrolase
240	b3128	1	523	(D)-galactarate dehydrogenase
241	b3037	1	234	conserved hypothetical protein
241	b4185	1	212	conserved hypothetical protein
242	b3030	1	630	DNA topoisomerase IV, subunit B
242	b3699	1	804	DNA gyrase, subunit B (type II topoisomerase)
243	b2987	1	499	low-affinity phosphate transport protein (PiT family)
243	b3493	1	499	low-affinity phosphate transport protein (PiT family)
244	b2975	1	560	glycolate permease (LctP family)
244	b3603	1	551	L-lactate permease (LctP family)
245	b2970	1	288	putative protein exporter (General Secretory Pathway)
245	b3324	1	270	putative protein exporter across outer membrane (General Secretory Pathway)
246	b2955	1	378	putative oxidase
246	b3867	1	458	coproporphyrinogen III oxidase, O2-independent, SAM and NAD(P)H dependent
247	b2954	1	197	dITP/dXTP pyrophosphatase
247	b3986	1	121	50S ribosomal subunit protein L7/L12
248	b2933	1	462	PTS family enzyme IICB, mannitol-specific, cryptic
248	b3599_1	1	465	PTS family enzyme IICB, mannitol-specific
249	b2929	1	169	putative repressor
249	b3601	1	195	transcriptional repressor for mannitol utilization
250	b2870	1	362	putative aspartate/ornithine carbamoyltransferase
250	b4254	1	334	ornithine carbamoyltransferase 1
251	b2818_1	1	293	acetylglutamate kinase homolog (inactive)
251	b3959	1	258	acetylglutamate kinase
252	b2798	1	280	exonuclease IX, 5'-3' exonuclease
252	b3863_1	1	297	5'->3' exonuclease of DNA polymerase I
253	b2790	1	149	putative flavoprotein
253	b3742	1	147	FMN-binding protein, required for biotin synthase activity
254	b2787	1	446	(D)-glucarate dehydratase 1
254	b2788	1	446	putative (D)-glucarate dehydratase 2, enolase-like domains
255	b2784	1	744	(p)ppGpp synthetase I (GTP pyrophosphokinase)
255	b3650	1	701	bifunctional: (p)ppGpp synthetase II; guanosine-3',5'-bis pyrophosphate 3'-pyrophosphohydrolase
256	b2782	1	111	endoribonuclease for single-stranded RNA, growth inhibitor, toxin component of proteic killer gene system with ChpR
256	b4225	1	116	part of proteic killer gene system, putative growth inhibitor
257	b2775	1	425	putative transport protein (MFS family)
257	b3874	1	421	putative transport protein (MFS family)
258	b2752	1	302	ATP-sulfurylase, subunit 2 (ATP:sulfate adenylyltransferase)
258	b2762	1	244	3'-phosphoadenosine 5'-phosphosulfate (PAPS) reductase
259	b2742	1	379	lipoprotein
259	b2865	1	258	putative lipoprotein, outer membrane
260	b2726	1	116	guanine-nucleotide-binding protein in formate-hydrogenlyase system, functions as nickel donor for HycE of hydrogenlyase 3
260	b2991	1	113	maturation protein for NiFe hydrogenase
261	b2708	1	308	putative polysialic acid capsule expression protein with phosphosugar-binding domain
261	b3197	1	328	D-arabinose 5-phosphate isomerase
262	b2610	1	453	4.5S-RNP protein, GTP-binding export factor, part of signal recognition particle with 4.5 RNA
262	b3464_2	186	497	GTPase (signal recognition particle receptor) module of cell division protein
263	b2597	1	113	ribosome associated factor, stabilizes ribosomes against dissociation
263	b3203	1	95	putative sigma N (sigma 54) modulator
264	b2582	1	139	thioredoxin 2, redox factor
264	b3781	1	127	thioredoxin 1, redox factor
265	b2566	1	301	GTPase believed to be involved in coordination of cell cycle, energy metabolism, cell division
265	b3409_1	1	166	GTP-binding module of ferrous iron transport protein B (FeoB family)
266	b2543	1	164	putative transmembrane protein
266	b3101	1	160	putative membrane protein
267	b2533	1	267	inositol monophosphatase
267	b4214	1	246	protein that acts on 3'-phosphoadenosine-5'-phosphosulfate with sugar phosphatase domain
268	b2531	1	162	repressor of the iscRSUA operon, involved in assembly of Fe-S clusters
268	b4178	1	140	putative regulator with winged helix domain
269	b2523	1	455	aminopeptidase B, a cysteinylglycinase
269	b4260	1	503	aminopeptidase A, a cyteinylglycinase
270	b2502	1	513	exopolyphosphatase
270	b3779	1	494	guanosine pentaphosphatase, also has exopolyphosphatase activity
271	b2496	1	247	regulatory factor involved in inactivation of DnaA
271	b3702	1	467	DNA replication initiator protein, transcriptional regulator of replication and housekeeping genes
272	b2495	1	119	putative arsenate reductase with thioredoxin-like domain
272	b3503	1	141	arsenate reductase
273	b2490	1	158	putative protein processing element for hydrogenase 4
273	b2718	1	136	processing of HycE (part of the FHL complex)
274	b2467	1	191	conserved protein with MutT-like domain
274	b3034	1	209	adenosine diphosphate sugar pyrophosphatase (ADP-ribose pyrophosphatase)
275	b2465	1	667	transketolase 2, thiamin-binding, isozyme
275	b2935	1	663	transketolase 1 thiamin-binding, isozyme
276	b2458	1	338	putative phosphate acetyltransferase in ethanolamine utilization
276	b2463_2	423	759	putative phosphotransacetylase
277	b2425	1	338	thiosulfate transport protein (ABC superfamily, peri_bind)
277	b3917	1	329	sulfate transport protein (ABC superfamily, peri_bind)
278	b2411	1	671	DNA ligase
278	b3647	1	561	DNA ligase
279	b2398	1	119	putative negative regulator with DNA-binding Winged helix domain
279	b2399	1	130	putative negative regulator with DNA-binding domain
280	b2343	1	101	conserved hypothetical protein
280	b3922	1	99	conserved hypothetical protein
281	b2322	1	392	putative transport protein (MFS family)
281	b3473	1	419	putative transport protein (MFS family)
282	b2303	1	120	D-erythro-7,8-dihydroneopterin triphosphate 2'-epimerase (with dihydroneopterin aldolase activity)
282	b3058	1	122	dihydroneopterin aldolase, also has dihydroneopterin triphosphate 2'-epimerase activity
283	b2296	1	400	acetate kinase A (propionate kinase 2)
283	b3115	1	406	propionate kinase/acetate kinase C, anaerobic
284	b2280	1	184	NADH dehydrogenase I chain J
284	b2485	1	216	hydrogenase 4, E (membrane) subunit
285	b2253	1	390	uridine 5'-(beta-1-threo-pentapyranosyl-4"-ulose diphosphate) aminotransferase, PLP dependent
285	b3791	1	376	TDP-4-oxo-6-deoxy-D-glucose transaminase
286	b2245	1	267	putative 2,4-dihydroxyhept-2-ene-1,7-dioic acid aldolase, with PEP/pyruvate domain
286	b3126	1	256	alpha-dehydro-beta-deoxy-D-glucarate aldolase
287	b2241	1	542	sn-glycerol-3-phosphate dehydrogenase FAD/NAD(P)-binding (anaerobic), large subunit
287	b3426	1	501	sn-glycerol-3-phosphate dehydrogenase FAD/NAD(P)-binding (aerobic)
288	b2237	1	216	pH-inducible protein involved in stress response, protein kinase-like domain
288	b3630	1	265	lipopolysaccharide core biosynthesis; kinase for core heptose of lipopolysaccharide
289	b2235	1	376	ribonucleoside-diphosphate reductase 1, beta subunit
289	b2676	1	319	ribonucleoside-diphosphate reductase 2, beta subunit
290	b2234	1	761	ribonucleoside diphosphate reductase 1, alpha subunit
290	b2675	1	713	ribonucleoside-diphosphate reductase 2, alpha subunit
291	b2231	1	875	DNA gyrase, subunit A, type II topoisomerase
291	b3019	1	752	DNA topoisomerase IV, subunit A
292	b2196	1	647	periplasmic protein transferring heme to apo-cytochrome c, cytochrome c-type biogenesis
292	b4074	1	551	formate-dependent nitrite reductase; involved in attachment of haem c to cytochrome c552
293	b2171	1	275	putative elongation factor
293	b4147	1	188	elongation factor P (EF-P)
294	b2144	1	239	vancomycin sensitivity, putative oxidoreductase
294	b3086	1	230	putative integral membrane protein with thioredoxin-like domain
295	b2126	1	561	putative sensory kinase in two-component regulatory system
295	b2380	1	564	putative sensor protein with ATPase domain
296	b2116	1	644	split molybdate metabolism regulator, fragment 2 of 3
296	b2118	1	1210	putative regulator
297	b2095	1	420	tagatose 6-phosphate aldolase 2, subunit with GatY
297	b3132	1	425	tagatose 6-phosphate aldolase 1, subunit together with AgaY
298	b2092	1	451	PTS family enzyme IIC, galactitol-specific
298	b4304	1	437	KpLE2 phage-like element; putative PTS family enzyme IIC
299	b2048	1	456	phosphomannomutase, colanic acid synthesis
299	b3176	1	445	phosphoglucosamine mutase
300	b2028	1	388	UDP-glucose 6-dehydrogenase
300	b3787	1	420	UDP-N-acetyl-D-mannosaminuronic acid dehydrogenase
301	b2009	1	157	DNA gyrase inhibitor
301	b3023	1	160	conserved protein with probable bacterial effector-binding domain
302	b1943	1	375	flagellar hook-length control protein
302	b3388	1	428	putative membrane protein
303	b1902	1	167	putative ferritin-like protein
303	b1905	1	165	cytoplasmic ferritin (iron storage protein)
304	b1864	1	246	conserved protein with YebC-like domain
304	b1983	1	237	conserved protein with YebC-like domain
305	b1862	1	232	conserved hypothetical protein
305	b3937	1	202	conserved hypothetical protein
306	b1850	1	213	multifunctional: 2-keto-3-deoxygluconate 6-phosphate aldolase; 2-keto-4-hydroxyglutarate aldolase; oxaloacetate decarboxylase
306	b3692_1	1	202	2-dehydro-3-deoxygalactonate 6-phosphate aldolase
307	b1838	1	218	serine/threonine-specific protein phosphatase 1, signals protein misfolding
307	b2734	1	218	serine/threonine-specific protein phosphatase 2
308	b1819	1	285	PTS family enzyme IID, mannose-specific
308	b3140	1	263	PTS family enzyme IID, N-acetylglucosamine-specific
309	b1806	1	193	putative membrane protein
309	b3506	1	199	outer membrane protein, induced after carbon starvation
310	b1782	1	247	scaffolding protein for murein-synthesizing holoenzyme, outer membrane protein
310	b3584	1	246	putative outer membrane protein
311	b1779	1	331	glyceraldehyde-3-phosphate dehydrogenase A
311	b2927	1	339	D-erythrose 4-phosphate dehydrogenase
312	b1767	1	338	cytoplasmic L-asparaginase I
312	b2957	1	348	periplasmic L-asparaginase II
313	b1743	1	161	periplasmic protein related to spheroblast formation
313	b3914	1	122	putative periplasmic protein
314	b1734	1	450	phospho-beta-glucosidase, NAD(P)-binding (cellobiose-6-phosphate hydrolase)
314	b4119	1	451	alpha-galactosidase NAD(P)-binding
315	b1721	1	470	putative regulator with ankyrin repeat
315	b4017	1	728	regulator of acetyl CoA synthetase
316	b1694_2	281	531	putative acetyl-CoA:acetoacetyl-CoA transferase, beta subunit
316	b2222	1	216	acetyl-CoA:acetoacetyl-CoA transferase, beta subunit
317	b1694_1	1	258	putative acetyl-CoA:acetoacetyl-CoA transferase, alpha subunit
317	b2221	1	220	acetyl-CoA:acetoacetyl-CoA transferase, alpha subunit
318	b1692	1	288	quinate/shikimate 5-dehydrogenase, NAD(P)-binding
318	b3281	1	272	dehydroshikimate reductase, NAD(P)-binding
319	b1690	1	404	putative transport protein (MFS family)
319	b1691	1	422	putative transport protein (MFS family)
320	b1687	1	1018	putative oxidase, with FAD-binding domains
320	b2979	1	499	glycolate oxidase, FAD-linked subunit
321	b1679	1	138	stimulator of SufS activity
321	b2811	1	147	conserved hypothetical protein
322	b1676	1	470	pyruvate kinase I (formerly F), fructose-stimulated
322	b1854	1	480	pyruvate kinase II, glucose-stimulated
323	b1656	1	193	superoxide dismutase, iron
323	b3908	1	206	superoxide dismutase, manganese
324	b1641	1	155	putative outer membrane lipoprotein
324	b2505	1	171	putative outer membrane lipoprotein
325	b1636	1	287	pyridoxal kinase 2/pyridoxine kinase
325	b2418	1	283	pyridoxal-pyridoxamine kinase/hydroxymethylpyrimidine kinase
326	b1633	1	211	endonuclease III; DNA glycosylase/apyrimidinic (AP) lyase, acts on 5-formyluracil and 5-hydroxymethyluracil
326	b2961	1	350	adenine DNA glycosylase
327	b1627	1	193	putative oxidoreductase, inner membrane protein
327	b1632	1	230	putative NADH-quinone reductase, membrane protein
328	b1614	1	502	conserved protein
328	b3861	1	490	conserved protein
329	b1612	1	548	fumarase A (fumarate hydratase class I), aerobic isozyme
329	b4122	1	548	fumarase B (fumarate hydratase class I), anaerobic isozyme
330	b1611	1	467	fumarase C (fumarate hydratase Class II)
330	b4139	1	492	aspartate ammonia-lyase (aspartase)
331	b1538	1	681	dipeptidyl carboxypeptidase II
331	b3498	1	680	oligopeptidase A
332	b1537	1	171	conserved protein
332	b2700	1	165	conserved protein
333	b1536	1	130	conserved hypothetical protein
333	b3024	1	130	conserved hypothetical protein
334	b1512	1	317	putative transcriptional regulator with DNA-binding Winged helix domain (SorC family)
334	b4295	1	265	KpLE2 phage-like element; putative transcriptional regulator (SorC family)
335	b1505	1	382	putative outer membrane protein
335	b2337	1	298	putative outer membrane protein
336	b1502	1	304	putative fimbrial-like adhesin protein
336	b4320	1	300	minor fimbrial subunit, type 1 fimbriae
337	b1493	1	466	glutamate decarboxylase, PLP-dependent, isozyme beta
337	b3517	1	466	glutamate decarboxylase A, isozyme, PLP-dependent
338	b1476	1	217	formate dehydrogenase-N, cytochrome B556(Fdn) gamma subunit, nitrate-inducible
338	b3892	1	211	formate dehydrogenase-O, cytochrome B556 (FDO) subunit
339	b1412	1	201	NADH-azoreductase, FMN-dependent
339	b3713	1	188	putative oxidoreductase, flavoprotein
340	b1408	1	202	putative enzyme
340	b1912	1	182	phosphatidylglycerophosphate synthetase (CDP-1,2-diacyl-sn-glycero-3-phosphate phosphatidyl transferase)
341	b1401	1	852	split CDS, fragment 1
341	b1405	1	1107	split CDS, fragment 2
342	b1396	1	140	putative phenylacetic acid degradation protein with thioesterase/thiol ester dehydrase-isomerase domain
342	b3820	1	161	conserved hypothetical protein
343	b1335	1	171	O-6-alkylguanine-DNA/cysteine-protein methyltransferase
343	b2213_2	189	354	O6-methylguanine-DNA methyltransferase
344	b1334	1	250	transcriptional regulator of aerobic, anaerobic respiration, osmotic balance (CAMP-binding family)
344	b3357	1	210	transcriptional regulator, cyclic AMP receptor protein (CAMP-binding family), interacts with RNAP
345	b1324	1	168	lipid hydroperoxide peroxidase
345	b2480	1	156	thiol peroxidase, thioredoxin-dependent
346	b1310	1	430	putative transport protein (ABC superfamily, peri_bind)
346	b3453	1	438	sn-glycerol 3-phosphate transport protein (ABC superfamily, peri_bind)
347	b1299	1	185	putative oxidoreductase/putative regulator with RmlC-like domain and DNA-binding domain
347	b1434	1	178	putative regulator with DNA-binding domain
348	b1297	1	498	putative glutamine synthetase with N-terminal domain and glutamine synthase/guanidino kinase catalytic domain
348	b3870	1	469	glutamine synthetase
349	b1286	1	644	RNase II, mRNA degradation
349	b4179	1	826	RNase R
350	b1274	1	865	DNA topoisomerase type I, omega protein
350	b1763	1	653	DNA topoisomerase III, type 1
351	b1267	1	218	conserved protein with YrdC/RibB domain
351	b3282	1	189	putative RNA-binding protein with unique protein fold, with YrdC/RibB domain
352	b1263_1	1	193	glutamine amidotransferase
352	b3360	1	187	aminodeoxychorismate synthase subunit II, component of p-aminobenzoate synthase multienzyme complex
353	b1257	1	168	conserved protein with ferritin-like domain
353	b1258	1	166	conserved protein
354	b1237	1	137	transcriptional regulator, DNA-binding protein HLP-II (HU, BH2, HD, NS), increases DNA thermal stability
354	b2669	1	134	DNA-bending protein with chaperone activity
355	b1227	1	225	nitrate reductase 1, cytochrome b(NR), gamma subunit
355	b1465	1	226	nitrate reductase 2, gamma subunit
356	b1226	1	236	nitrate reductase 1, delta subunit, chaperone required for molybdenum cofactor assembly
356	b1466	1	231	nitrate reductase 2, delta subunit, assembly function
357	b1225	1	512	nitrate reductase 1, Fe-S (beta) subunit
357	b1467	1	514	nitrate reductase 2, beta subunit
358	b1224	1	1247	nitrate reductase 1, alpha subunit
358	b1468	1	1246	nitrate reductase 2, alpha subunit
359	b1223	1	463	nitrite extrusion protein (MFS family)
359	b1469	1	462	nitrate extrusion protein (MFS family)
360	b1222	1	598	sensory histidine kinase in two-component regulatory system with NarL, regulation of anaerobic respiration and fermentation, senses nitrate/nitrite
360	b2469	1	565	sensory histidine kinase in two-component regulatory system with NarP (NarL), regulates anaerobic respiratory gene expression, senses nitrate/nitrite
361	b1219	1	117	putative phosphatase
361	b3345	1	128	conserved hypothetical protein with YchN-like domain
362	b1212	1	277	N5-glutamine methyltransferase, modifies release factors RF-1 and RF-2
362	b2330	1	421	N5-glutamine methyltransferase, modifies ribosomal protein L3
363	b1211	1	360	peptide chain release factor RF-1
363	b2891	1	365	peptide chain release factor RF-2
364	b1197	1	565	trehalase, periplasmic
364	b3519	1	549	trehalase, cytoplasmic
365	b1193	1	240	lytic murein endotransglycosylase E, membrane-bound
365	b2963	1	360	lytic murein transglycosylase C, membrane-bound
366	b1190	1	356	alanine racemase 2, PLP-binding, catabolic
366	b4053	1	359	alanine racemase 1, PLP-binding, biosynthetic
367	b1183	1	139	component of DNA polymerase V, signal peptidase with UmuC
367	b4043	1	202	transcriptional repressor for SOS response (signal peptidase of LexA family)
368	b1116	1	399	transport protein of outer membrane lipoproteins (ABC superfamily, membrane)
368	b1118	1	414	transport protein of outer membrane lipoproteins (ABC superfamily, membrane)
369	b1108	1	199	putative hydrolase
369	b3031	1	193	putative enzyme with alpha/beta-hydrolase-like domain
370	b1095	1	412	3-oxoacyl-[acyl-carrier-protein] synthase II
370	b2323	1	406	3-oxoacyl-[acyl-carrier-protein] synthase I
371	b1087	1	207	conserved protein with Maf/Ham1 domain
371	b3248	1	197	conserved hypothetical protein with Maf/Ham1 domain
372	b1084_1	1	509	endoribonuclease module of RNase E, rRNA processing and mRNA degradation
372	b3247	1	494	RNase G (ribonuclease G)
373	b1066	1	194	acetylation of N-terminal alanine of 30S ribosomal subunit protein S5
373	b1427	1	179	acetyl transferase, modifies N-terminal serine of 50S ribosomal subunit protein L7/L12
374	b1059	1	372	N-methyltryptophan oxidase, FAD-binding
374	b2660	1	443	putative enzyme
375	b1048	1	511	periplasmic glucans biosynthesis protein
375	b1424	1	551	periplasmic glucans biosynthesis protein
376	b1041	1	151	minor curlin subunit precursor, nucleator for assembly of adhesive surface organelles
376	b1042	1	151	curlin major subunit, coiled surface structures, cryptic
377	b1019	1	423	conserved hypothetical protein
377	b2431	1	307	conserved protein
378	b0986	1	213	putative synthetase
378	b4027	1	221	putative membrane associated protein
379	b0985	1	248	conserved protein
379	b4028	1	245	conserved protein
380	b0984	1	698	conserved protein
380	b4029	1	698	conserved protein
381	b0983	1	379	putative outer membrane protein
381	b2062	1	379	putative polysaccharide export protein, outer membrane
382	b0982	1	151	putative protein-tyrosine-phosphatase
382	b2061	1	147	protein-tyrosine-phosphatase, colanic acid export
383	b0981	1	726	tyrosine-protein kinase ETK, autophosphorylates
383	b2060	1	731	tyrosine-protein kinase, phosphorylates Ugd and Wzc, colanic acid export
384	b0980	1	432	bifunctional: phytase; phosphoanhydride phosphorylase (pH 2.5 acid phosphatase)
384	b1002	1	413	glucose-1-phosphatase, also has inositol phosphatase activity
385	b0973	1	597	hydrogenase-1, large subunit
385	b2994	1	567	hydrogenase-2, large subunit
386	b0972	1	372	hydrogenase-1, small subunit
386	b2997	1	372	hydrogenase-2, small subunit
387	b0950	1	417	paraquat-inducible protein A, membrane
387	b1833	1	427	putative membrane protein
388	b0935	1	381	alkanesulfonate monooxygenase, FMNH(2)-dependent
388	b1012	1	382	putative enzyme with luciferase-like ATPase domain
389	b0928	1	396	aspartate aminotransferase, PLP-dependent
389	b4054	1	396	tyrosine aminotransferase, tyrosine-repressible, PLP-dependent
390	b0921	1	261	S-adenosylmethionine-dependent methyltransferase
390	b2232	1	240	bifunctional: 3-demethylubiquinone-9 3-methyltransferase; 2-octaprenyl-6-hydroxy phenol methylase
391	b0896	1	287	anaerobic dimethyl sulfoxide (DMSO) reductase, menaquinol-binding membrane anchor subunit C
391	b1590	1	284	predicted DMSO reductase, membrane subunit putative DMSO reductase anchor subunit
392	b0882	1	758	ATP-dependent specificity subunit of clpA-clpP serine protease
392	b2592	1	857	ATP-dependent protease, Hsp 100, part of multi-chaperone system with DnaK, DnaJ, and GrpE
393	b0875	1	231	water channel (aquaporin Z) (MIP family)
393	b3927	1	281	MIP channel, glycerol diffusion, uptake of As(3+) and Sb(3+)
394	b0859	1	375	putative tRNA (uracil-5-)-methyltransferase with S-adenosyl-L-methionine-dependent methyltransferase domain
394	b2785	1	433	23S rRNA m5U1939 methyltransferase
395	b0852	1	299	ribosomal protein S6 modification protein
395	b2947	1	316	glutathione synthetase
396	b0847	1	560	putative transport protein
396	b3685	1	561	putative transport protein
397	b0825	1	243	fructose-6-phosphate aldolase 1
397	b3946	1	220	fructose-6-phosphate aldolase 2
398	b0799	1	716	LexA-regulated (SOS) repair enzyme
398	b1808	1	635	putative ATP-dependent helicase with nucleotide triphosphate hydrolase domain, SOS repair
399	b0778	1	224	dethiobiotin synthetase
399	b1593	1	234	putative dethiobiotin synthetase with nucleotide triphosphate hydrolase domain
400	b0777	1	251	biotin biosynthesis; reaction prior to pimeloyl CoA
400	b1519	1	252	trans-aconitate methyltransferase
401	b0776	1	384	7-keto-8-aminopelargonic acid synthetase
401	b3617	1	398	2-amino-3-ketobutyrate CoA ligase (glycine acetyltransferase)
402	b0752	1	313	Zn(II) transport protein (CDF family)
402	b3915	1	300	zinc transport protein (CDF family)
403	b0738	1	142	tol protein, role in outer membrane integrity, uptake of group A colicins (TonB-independent), and phage DNA
403	b3005	1	141	uptake of enterobactin; tonB-dependent uptake of B colicins
404	b0734	1	379	cytochrome d terminal oxidase, polypeptide subunit II
404	b0979	1	378	cytochrome oxidase bd-II, subunit II
405	b0733	1	523	cytochrome d terminal oxidase, polypeptide subunit I
405	b0978	1	514	cytochrome oxidase bd-II, subunit I
406	b0724	1	238	succinate dehydrogenase, Fe-S protein
406	b4153	1	244	fumarate reductase, anaerobic, Fe-S subunit
407	b0716	1	362	putative fimbrial-like adhesin protein
407	b3048	1	354	putative fimbrial-like adhesin protein
408	b0703	1	477	putative rhs protein
408	b1456	1	682	rhsE protein in rhs element
409	b0684	1	176	flavodoxin 1
409	b2895	1	173	flavodoxin 2
410	b0683	1	148	transcriptional repressor of iron transport (Fur family)
410	b4046	1	190	transcriptional repressor of Zn transport system (Fur family)
411	b0661	1	474	involved in methylthiolation of isopentenylated A37 derivatives in tRNA, Fe-S protein
411	b0835	1	441	conserved protein with S-adenosyl-L-methionine-dependent methyltransferase domain
412	b0660	1	359	putative phosphate starvation-inducible protein (ATP-binding) with P-loop containing nucleoside triphosphate hydrolase domain
412	b1020	1	354	PhoB-dependent, ATP-binding pho regulon component
413	b0646	1	475	putative chaperone with dnaJ-like domain
413	b0649	1	483	putative chaperone with dnaJ-like domain
414	b0645	1	235	conserved hypothetical protein
414	b0648	1	235	conserved hypothetical protein
415	b0604	1	268	disulfide isomerase, thiol-disulphide oxidase, periplasmic
415	b2893	1	236	protein disulfide isomerase II, activated by N-terminal of DsbD
416	b0598	1	701	carbon starvation protein
416	b4354	1	721	carbon starvation protein
417	b0597	1	137	conserved hypothetical protein
417	b1686	1	136	conserved hypothetical protein
418	b0579	1	122	conserved hypothetical protein
418	b4057	1	118	conserved hypothetical protein
419	b0578	1	217	dihydropteridine reductase; oxygen-insensitive NAD(P)H nitroreductase, also anaerobic azo reductase
419	b1008	1	196	conserved protein with NADH oxidase/flavin reductase domain
420	b0525	1	164	peptidyl-prolyl cis-trans isomerase B (rotamase B)
420	b3363	1	190	peptidyl-prolyl cis-trans isomerase A (rotamase A)
421	b0522	1	355	AIR carboxylase converting aminoimidazole ribonucleotide (AIR) to N5-carboxyaminoimidazole ribonucleotide (N5-CAIR), ATP and HCO3- requiring
421	b1849	1	392	phosphoribosylglycinamide formyltransferase 2
422	b0514	1	381	glycerate kinase II
422	b3124	1	408	glycerate kinase I
423	b0512	1	453	allantoinase
423	b2873	1	464	phenylhydantoinase
424	b0485	1	310	putative glutaminase/carboxypeptidase with beta-Lactamase/D-ala carboxypeptidase domain
424	b1524	1	307	putative glutaminase/carboxypeptidase
425	b0483	1	131	putative repressor with DNA-binding domain
425	b1477	1	120	putative transcriptional regulator with DNA-binding domain (OmpR family)
426	b0481	1	159	conserved hypothetical protein with YbaK-like domain
426	b1787	1	167	conserved hypothetical protein with YbaK-like domain
427	b0480	1	550	bifunctional: UDP-sugar hydrolase; 5'-nucleotidase
427	b4213	1	647	2':3'-cyclic-nucleotide 2'-phosphodiesterase
428	b0464	1	215	transcriptional repressor for multidrug efflux pump (TetR/AcrR family)
428	b3264	1	220	transcriptional repressor for multiple drug efflux pump (TetR/AcrR family)
429	b0450	1	112	regulatory protein (P-II 2) for nitrogen assimilation, regulates GlnL (NRII), GlnE (ATase), and AmtB (ammonium transporter)
429	b2553	1	112	regulatory protein (P-II) for nitrogen assimilation by glutamine synthetase (ATase)
430	b0449_1	1	320	putative transport protein, multidrug resistance-like (ABC superfamily, membrane)
430	b0914_1	1	321	lipid transport protein, flippase (ABC superfamily, membrane)
431	b0443	1	132	conserved protein with thioesterase/thiol ester dehydrase-isomerase domain
431	b0736	1	133	conserved hypothetical protein with thioesterase/thiol ester dehydrase-isomerase domain
432	b0438	1	424	ATPase, chaperone subunit of serine protease
432	b3931	1	443	ATPase component of the HslUV protease, also functions as molecular chaperone
433	b0424	1	197	conserved hypothetical protein with class I glutamine amidotransferase-like domain
433	b3209	1	220	sigma cross-reacting protein 27A (SCRP-27A), enhancing lycopene biosynthesis protein 2, with glutamine amidotransferase-like domain
434	b0421	1	299	geranyltranstransferase (=farnesyldiphosphate synthase)
434	b3187	1	323	octaprenyl diphosphate synthase
435	b0414_1	1	143	diaminohydroxyphosphoribosylaminopyrimidine deaminase
435	b2559	1	178	tRNA-specific adenosine deaminase
436	b0403	1	605	maltodextrin glucosidase
436	b3571	1	676	alpha-amylase
437	b0388	1	174	shikimate kinase II
437	b3390	1	239	shikimate kinase I
438	b0377	1	406	microcin B17 transport protein (ABC superfamily, membrane)
438	b1496_1	1	355	putative transport protein (ABC superfamily, membrane)
439	b0365	1	339	taurine transport protein (ABC superfamily, peri_bind)
439	b0936	1	333	alkanesulfonate transport protein (ABC superfamily, peri_bind)
440	b0363	1	398	putative enzyme in polysaccharide metabolism with nucleotide-diphospho-sugar transferase domain
440	b1022	1	441	putative transport protein, associated with biofilm formation (VGP family)
441	b0355	1	277	putative esterase
441	b2154	1	278	putative esterase
442	b0344	1	1024	beta-D-galactosidase
442	b3076	1	1042	beta-D-galactosidase, ebg operon, alpha subunit, cryptic gene
443	b0336	1	418	cytosine transport protein (NCS1 family)
443	b0511	1	437	putative allantoin transport protein (NCS1 family)
444	b0333	1	389	methylcitrate synthase (citrate synthase 2)
444	b0720	1	427	citrate synthase
445	b0331	1	296	2-methylisocitrate lyase
445	b4015	1	434	isocitrate lyase
446	b0324	1	460	putative protein with metallo-dependent hydrolase domain, commonly a deaminase
446	b0337	1	426	cytosine deaminase
447	b0321	1	472	conserved protein
447	b0519	1	332	conserved protein
448	b0320	1	515	putative acyl-CoA synthetase with NAD(P)-binding domain and succinyl-CoA synthetase domain
448	b0518	1	555	putative acyl-CoA synthetase, membrane protein
449	b0317	1	165	putative membrane protein
449	b1036	1	178	putative transport protein
450	b0313	1	195	transcriptional repressor for the cellular response to osmotic stress (TetR/AcrR family)
450	b0846	1	178	putative transcriptional regulator with homeodomain-like DNA binding domain (TetR family)
451	b0305	1	284	putative transcriptional regulator (AraC/XylS family)
451	b3680	1	307	putative transcriptional regulator with homeodomain-like DNA binding domain (AraC/XylS family)
452	b0300	1	239	putative transcriptional regulator (AraC/XylS family)
452	b4396	1	289	transcriptional activator for resistance to antibiotics, organic solvents and heavy metals (AraC/XylS family) (right origin-binding protein)
453	b0294	1	195	putative transcriptional regulator
453	b2846	1	229	conserved protein with C-terminal, effector domain of the bipartite response regulator
454	b0289	1	251	conserved hypothetical protein with PapD-like domain
454	b0292	1	222	conserved hypothetical protein
455	b0285	1	318	putative oxidoreductase, with FAD-binding domain
455	b2867	1	292	putative xanthine dehydrogenase subunit with FAD-binding domain
456	b0231	1	351	DNA polymerase IV, devoid of proofreading, damage-inducible protein P
456	b1184	1	422	component of DNA polymerase V with UmuD
457	b0229	1	579	putative transport protein, flagellar biosynthesis
457	b1879	1	692	putative export protein for flagellar biosynthesis
458	b0222	1	192	D-sedoheptulose 7-phosphate isomerase
458	b3149	1	195	putative phosphoheptose isomerase with phosphosugar-binding domain
459	b0219	1	255	putative NAD(P)-binding amidase-type enzyme with nitrilase/N-carbamoyl-D-aminoacid amidohydrolase
459	b0626	1	187	putative NAD(P)-binding amidohydrolase (C-N hydrolase family)
460	b0212	1	251	putative hydroxyacylglutathione hydrolase with metallo-hydrolase/oxidoreductase domain
460	b0927	1	215	putative enzyme with metallo-hydrolase/oxidoreductase domain
461	b0197	1	271	D-methionine transport protein (ABC superfamily, peri_bind)
461	b3661	1	272	lipoprotein-28 with periplasmic binding protein domain
462	b0180	1	150	(3R)-hydroxymyristol acyl carrier protein dehydratase
462	b0954	1	172	beta-hydroxydecanoyl thioester dehydrase (trans-2-decenoyl-ACP isomerase)
463	b0157	1	207	putative membrane protein
463	b3646	1	222	putative membrane protein
464	b0144	1	308	glutamyl-Q tRNA(Asp) synthetase
464	b2400	1	471	glutamate tRNA synthetase, catalytic subunit
465	b0143	1	453	poly(A) polymerase I
465	b3056	1	411	tRNA nucleotidyl transferase
466	b0136	1	198	putative fimbrial-like adhesin protein
466	b0137	1	201	putative fimbrial-like adhesin protein
467	b0129	1	146	putative PTS family enzyme IIA component
467	b1817_1	1	132	PTS family enzyme IIA, mannose-specific
468	b0126	1	220	carbonic anhydrase
468	b0339	1	218	carbonic anhydrase
469	b0125	1	182	hypoxanthine phosphoribosyltransferase
469	b0238	1	152	guanine-hypoxanthine phosphoribosyltransferase
470	b0123	1	516	multicopper oxidase
470	b3017	1	470	repressor protein for FtsI with three cupredoxin-like domains
471	b0115	1	630	pyruvate dehydrogenase, dihydrolipoyltransacetylase subunit
471	b0727	1	405	dihydrolipoyltranssuccinate transferase, component of the 2-oxoglutarate dehydrogenase complex
472	b0110	1	183	N-acetyl-anhydromuramyl-L-alanine amidase
472	b0867	1	276	putative amidase
473	b0108	1	146	putative major component of type IV pilin, prelipin peptidase-dependent protein
473	b3328	1	145	putative protein exporter, transport across outer membrane (General Secretory Pathway)
474	b0107	1	461	putative integral membrane protein involved in biogenesis of fimbriae (type IV pilin), protein transport, DNA uptake with P-loop containing nucleoside triphosphate hydrolysis domain
474	b3326	1	493	putative protein exporter, transport across outer membrane (General Secretory Pathway) with P-loop containing nucleoside triphosphate hydrolase domain
475	b0106	1	400	component in type IV pilin biogenesis, transmembrane protein
475	b3327	1	398	putative protein exporter, transport across outer membrane (General Secretory Pathway)
476	b0095	1	383	tubulin-like GTP-binding protein and GTPase, forms circumferential ring in cell division
476	b1919	1	360	D-cysteine desulfhydrase, PLP-dependent enzyme
477	b0092	1	306	D-alanine-D-alanine ligase B, affects cell division
477	b0381	1	364	D-alanine-D-alanine ligase A
478	b0089	1	414	cell division protein, essential, stablilzes FtsZ ring, required for PBP2 expression
478	b0634	1	370	rod shape-determining membrane protein; cell elongation
479	b0084	1	588	cell division-specific transpeptidase, penicillin-binding protein 3
479	b0635	1	633	cell elongation-specific transpeptidase of penicillin-binding protein 2 (peptidoglycan synthetase)
480	b0074	1	523	2-isopropylmalate synthase
480	b0352	1	337	4-hyroxy-2-oxovalerate/4-hydroxy-2-keto-pentanoic acid aldolase, class I aldolase
481	b0073	1	363	3-isopropylmalate dehydrogenase
481	b1800	1	361	putative tartrate dehydrogenase
482	b0069	1	551	putative regulator with DNA-binding Winged helix domain (N-terminal); putative periplasmic binding transport protein (C-terminal)
482	b0445	1	566	putative transport protein (ABC superfamily, peri_bind)
483	b0044	1	95	putative 4Fe-4S ferredoxin-type protein, carnitine metabolism
483	b1700	1	97	putative 4Fe-4S ferredoxin-type protein
484	b0028	1	149	FKBP-type peptidyl-prolyl cis-trans isomerase (rotamase)
484	b3349	1	196	FKBP-type peptidyl prolyl cis-trans isomerase (rotamase)
485	b0015	1	376	heat shock protein (Hsp40), co-chaperone with DnaK
485	b1000	1	306	curved DNA-binding protein, co-chaperone of DnaK (Hsp40 family)
486	b0010	1	188	putative regulator, integral membrane protein
486	b3471	1	221	putative integral membrane protein
487	b0009	1	195	putative molybdochetalase in molybdopterine biosynthesis, metal incorporation step
487	b0782	1	170	molybdopterin biosynthesis protein B
488	b0008	1	317	transaldolase B
488	b2464	1	316	transaldolase A
489	b0002_2	464	820	homoserine dehydrogenase I, threonine sensitive
489	b3940_2	458	810	homoserine dehydrogenase II, methionine sensitive
490	b3053_1	1	423	deadenylylase for glutamine synthetase, regulates P-II (GlnB) and GlnK
490	b3053_2	425	946	adenylylase for glutamine synthetase, regulates P-II (GlnB) and GlnK
